# Supplementary material for: Role of Conserved Non-Coding Regulatory Elements in LMW Glutenin Gene Expression
Source: PLoS One. 2011 Dec 29;6(12):e29501. doi: 10.1371/journal.pone.0029501 (PMC3248431; doi:10.1371/journal.pone.0029501)
Supplement: File S1 — Fasta files of LMW glutenin gene promoter sequences retrieved from public databases and used for analyses. Only sequences longer than 30 nucleotides are mentioned. (TXT) [file pone.0029501.s001.txt]

>AY831862
AAAGCCATGCAACACTAGTTAACACCAATCCACA
>AY831863
CAAAGCCAAGCAACACTACTTAACACCAATCCACA
>AY831864
CAAAGCCAAGCACCACTAGTTAACACCAATCCACA
>AY831778
AAAACCAAGCAATACTAGTTAACACCAATCCACC
>AY831780
AACCAAGCAATACTAGTTAACACCAATCCACC
>AY831791
CAAAACCAAGCAAAAGTAGTTAGCACCAATCCATC
>AY831792
CAAAACCAAGCAAAAGTAGTTAGCACCAATCCATC
>AY831793
AAACCAAGCAAAAGTAGTTAGCACCAATCCATC
>AY831796
TCAAAACCAAGCAAAACTAGTTAGCACCAATCCATC
>AY831797
CCAAGCAAAACTAGTTAGCACCAATCCATC
>AY831839
AATTCCCGGGAAGCAACACTAGTTAACACCAATCCACC
>AY831840
GAACCAAGCAACACTAGTTAACACCAATCCACC
>AY831842
CAGAACCAAGCAACACTAGTTAACACCAATCCACC
>AY831843
ACCAAGCAACACTAGTTAACACCAATCCACC
>AY831845
GAACCAAGCAACACTAGTTAACACCAATCCACC
>AY831846
TCAGAACCAAGCAACACTAGTTAACACCAATCCACC
>AY831847
CAGAACCAAGCAACACTAGTTAACACCAATCCACC
>AY831850
TCAGAACCAAGCAACACTAGTTAACACCAATCCACC
>AY831852
GAACCAAGCAACACTAGTTAACACCAATCCACC
>AY831853
AGAACCAAGCAACACTAGTTAACACCAATCCACC
>AY831854
CAGAACCAAGCAACACTAGTTAACACCAATCCACC
>AY831856
GAACCAATCAACACTAGTTAACACCAATCCACC
>AY831857
GAACCAAGCAACACTAGTTAACACCAATCCACC
>AY831858
AGAACTAAGCAACACTAGTTAACACCAATCCACC
>AY831859
CAGAACCAAGCAACACTAGTTAACACCAATCCACC
>AY831804 
GAACCAAGCAACACTAGTTAACACCAATCCACC
>AY831805
TCAGAACCAAGCAACACTAGTTAACACCAATCCACC
>AY831806
CAGAACCTAGCAACACTAGTTAACACCAATCCACC
>AY831807
CCAAGCAACACTAGTTAACACCAATCCACC
>AY831808
CCAAGCAACACTAGTTAACACCAATCCACC
>AY831809
CCAAGCAACACTAGTTAACACCAATCCACC
>AY831810
ACCAAGCTACACTAGTTAACACCAATCCACC
>AY831811
CAGAACCATAGCAACACTAGTTAACACCAATCCACC
>AY831812
AGAACCAAGCAACACTAGTTAACACCAATCCACC
>AY831813
CAAAACCAAGCAACACTAGTTAACACCAATCCACC
>AY831814
CAGAACCAAGCAACACTAGTTAACACCAATCCACC
>AY831819
CCAAGCAACACTAGTTAACACCAATCCACC
>AY831820
CCAAGCATCACTAGTTAACACCAATCCACC
>AY831821
ATAACCAATCAACACTAGTTAACACCAATCCACC
>AY831822
GAACCAAGCAACACTAGTTAACACCAATCCACC
>AY831823
TCAAAACCAAGCAACACTAGTTAACACCAATCCACC
>AY831824
CACAACCAAGCAACACTAGTTAACACCAATCCACC
>AY831826
GAACCAAGCAACACTAGTTAACACCAATCCACC
>AY831827
ACAACCATCCATCACTAGTTAACACCAATCCACC
>AY831830
CCAAGCAACACTAGTTAACACCAATCCACC
>AY831831
CAGAACCAACCAACACTACTTAACACCAATCCACC
>AY831832
CAGAACCAAGTTTCACTAGTTAACACCAATCCACC
>AY831833
TCAGAACTAAGCAACACTAGTTAACACCAATCCACC
>AY831834
AGAACCAAGCAACACTAGTTAACACCAATCCACC
>AY831835
CCGGGCCCGAATTCCCGGGATCAATACACC
>AY831836
CCAAGCAACACTAGTTAACACCAATCCACC
>EU369699
CACAAGCATCAAAACCAAGAAATACTAGTTAACACTAGTCCACCA
>EU369706
CCAAGAAATACTAGTTAACACTAGTCCACC
>EU369700
CACAAGCATCAAAACCAAGAAATACTAGTTAACACTAGTCCACCA
>EU369707 
CCAAGAAATACTAGTTAACACTAGTCCACC
>EU369702
CACAAGCATCAAAACCAAGAAATACTAGTTAACACTAGTCCACCA
>EU369709 
CCAAGAAATACTAGTTAACACTAGTCCACC
>EU369703
CACAAGCATCAAAACCAAGAAATACTAGTTAACACTAGTCCACCA
>EU369710 
CCAAGAAATACTAGTTAACACTAGTCCACC
>EU369701
CACAAGCATCAAAACCAAGAAATACTAGTTAACACTAGTCCACCA
>EU369711 
CCAAGAAATACTAGTTAACACTAGTCCACC
>EU369715
ATCACAAGCACAAGCATCAAAACCAAGCAACACTAGTTAACACTAGTCCACCA
>EU369712 
CCAAGAAATACTAGTTAACACTAGTCCACC
>EU369716
ATCACAAGCACAAGCATCAAAACCAAGCAACACTAGTTAACACTAGTCCACCA
>EU369713 
CCAAGAAATACTAGTTAACACTAGTCCACC
>EU369717
ATCACAAGCACAAGCATCAAAACCAAGCAACACTAGTTAACACTAGTCCACCA
>EU369714 
CCAAGAAATACTAGTTAACACTAGTCCACC
>EU369718
ATCACAAGCACAAGCATCAAAACCAAGCAACACTAGTTAACACTAGTCCACCA
>AY831838
AATTCCCGGGATCAACACTAGTTAACACCAATCCACCA
>GQ892588
CATCAGACCAAGCAACACTAGTTAACACCAATCCACCA
>GQ892586
CATCAAACCAAGCAAAACTAGTTAGCACCAATCCATCA
>AY831795
GGGATTCAAAACCAATCAAAAGTAGTTAGCACCAATCCATCA
>AY831785
CAAAACCAAGCAATACTAGTTAACACCAATCCACCA
>AY831839
ATTCCCGGGAAGCAACACTAGTTAACACCAATCCACCA
>DQ822595
CAACTTTGATGATGAATCCAAAAGTACGCTTATAGCTAGTGCAACCTACCATAATGTACC
AAAAATCCATTTCAGAAACATCCAAACACAATTATTAAAGCTGATGCAAAGAAGGAAAGA
GGTGGTGCACGGGCTACTATAAATAGACATGAAGTATAATGATCATCACAAGCACAAGCA
TCAAAACCAAGCAACACTAGTTAACACCAATTCACCA
>EU189095
AAAGTGAATAAGGTGAGTCATATATAGCAAACATCAGGGTTTCTGTACTTTGTGTGTGAT
CATATGCACAATTAAAAAGCAACTTTGATGATCAATCCAAAAGTACGTGTGTAGCTAGTG
CAACCTAACGCATTGTACCAAAAATCATTTCAGATGCATCCAAACAGAATAATTAAAGCT
AATGCAAAGAAGAAAAGAGGTGGTGCCCAGGCTACTATAAATAGGCATGAAGTATAAAGA
TCATCACAAGCACAAGCATCAAAACCAAGCAACACTAGTTAACACTAATCCACCA
>FJ549933
AAACAGAATTATTAAAGCCGGTGCAAAGAAGGAAAAGAGGTGGTGTCCCGGCAACTATAA
ATAGGCATGAAGTATAAAGATCATCACAAGTACAAGCATCAAAGCCAAGCAACACTAGTT
AACACCAATCCACA
>FJ549931
AAACAGAATTATTAAAGCCGGTGCAAAAAAGGAAAAGAGGTGGTGTTCCGGCAACTATAA
ATAGGCATGAAGTATAAAGATCATCACAAGCACAAGCATCAAAGCCAAGCAACACTAGTT
AACACCAATCCACA
>FJ876819
TACGCTTTTGTAGCTTGTGCAACCCAACACAATGTACCAAAAAATTCATTTCAGATGCAT
CCAAACAGAATTATTAAAGCTGGTGCAAAGAAGGAAAAGAGGTGGTGTTCCGGCAACTAT
AAATAGGCATGAAGTATAAAGATCATCACAAGCACAAGCATCAAAGCCAAGCAACACTAG
TTAACACCAATCCACAA
>FJ876822
TACGCTTTTGTAGCTTGTGCAACCCAACACAATGTACCAAAAAATTCATTTCAGATGCAT
CCAAACAGAATTATTAAAGCTGGTGCAAAAAAGGAAAAGAGGTGGTGTTCCGGCAACTAT
AAATAGGCATGAAGTATAAAGATCATCACAAGCACAAGCATCAAAGCCAAGCAACACTAG
TTAACACCAATCCACAA
>EU871816
TACGCTTTTGTAGCTTGTGCAACCCAACACAATGTACCAAAAAATTCATTTCAGATGCAT
CCAAACAGAATTATTAAAGCCGGTGCAAAGAAGGAAAAGAGGTGGTGTCCCGGCAACTAT
AAATAGGCATGAAGTATAAAGATCATCACAAGCACAAGCATCAAAGCCAAACAACACTAG
TTAACACCAATCCACAA
>DQ519083
CAAAGGTAAGTACTTTTCTGCCTATTGAAGCATGCAGACAGAATTATTCATGCCGGTGCA
AAGAAGGAAAAGAGGTGGTGTCCCGGCAACTATAAATAGGCATGAAGTATAAAGATCATC
ACAAGCACAAGCAGCAAAAACAACCAACACTAGTTAACACCAATCCACAA
>FJ549929
AAACAGAATTATTAAAGCCGGTGCAAAGAAGGAAAAGAGGTGGTGTCCCGGCAACTATAA
ATAGGCATGAAGTATAAAGATCATCACAAGCACAAGCATCAAAGCCAAACAACACTAGTT
AACACCAATCCACA
>FJ549932
AAACAGAATTATTAAAGCCGGTGCAAAGAAGGAAAAGAGGTGGTGTCCCGGCAACTATAA
ATAGGCATGAAGTATAAAGATCATCACAAGCACAAGCATCAAAGCCAAGCAACACTAGTT
AACACCAATCCACA
>FJ549934
AAACAGAATTATTAAAGCCGGTGCAAAGAAGGAAAAGAGGTGGTGTCCCGGCAACTATAA
ATAGGCATGAAGTATAAAGATCATCACAAGCACAAGCATCAAAGCCAAGCAACACTAGTT
AACACCAATCCACA
>DQ517534
CTAACATGACCACTACTGCCTATAGAAGCATGCAGGGACAATTATTCTTGCCGGTGCAAA
GAAGGAAAAGAGGTGGTGTCCCGGCAACTATAAATAGGCATGAAGTATAAAGATCATGAC
AAGCACAAGCAGCAAAAACAGCCAACACTAGTTAACACCAATCCACAA
>DQ519084
CGCTAAAGGGATCTACAACTGCCTATTGATAGCATGCAGGGACACCACCTCTTGTCGGTG
CAAAGAAGGAAAAGAGGTGGTGTCCCGGCTACTTCTGAAATGCATGAAGTGGAACATCAT
GACGGGCACAAGAAGCAAAAACATACAACACTAGTTAACACCAATCCACAA
>FJ876820
TACGCTTTTGTAGCTTGTGCAACCCAACACAATGTACCAAAAAATTCATTTCAGATGCAT
CCAAACAGAATTATTAAAGCTGGTGCAAAAAAGGAAAAGAGGTGGTGTTCCGGCAACTAT
AAATAGGCATGAAGTATAAAGATCATCACAAGCACAAGCATCAAAGCCAAGCAACACTAG
TTAACACCAATCCACAA
>DQ630443
TACGCTTTTGTAGCTTGTGCAACCCAACACAATGTACAAAAAAAATTCATTTCAGATGCA
TCCAAACAGAATTATTAAAGCTGATGCAAAGAAGGAAAAGAGGTGGTGTCCCGGCTACTA
TAAATAGGCACGAAGTATAAATATCATCACAAGCACAAGCATCAAAACCGAGCAACACTA
GTTAACACCAATCCACAA
>FJ549930
AAACAGAATTATTAAAGCCGGTGCAAAGAAGGAAAAGAGGTGGTGTCCCGGCAACTATAA
ATAGGCATGAAGTATAAAGATCATCACAAGCACAAGCATCAAAGCCAAACAACACTAGTT
AACACCAATCCACA
>FJ549928
AAACAGAATTATTAAAGCCGGTGCAAAGAAGGAAAAGAGGTGGTGTCCCGGCAACTATAA
ATAGGCATGAAGTATAAAGATCATCACAAGCACAAGCATCAAAGCCAAACAACACTAGTT
AACACCAATCCACA
>FJ549945
CAAACAGAATTATTAAAGCTGATGCAAAGAAGGAAAAGAGGTGGTGTCCCGGCTACTATA
AATAGGCACGAAGTATAAATATCATCACAAGCACAAGCATCAAAACCGAGCAACACTAGT
TAACACCAATCCACA
>FJ876821
TACGCTTTTGTAGCTTGTGCAACCCAACACAATGTACCAAAAAATTCATTTCAGATGCAT
CCAAACAGAATTATTAAAGCCGGTGCAAAGAAGGAAAAGAGGTGGTGTCCCGGCAACTAT
AAATAGGCATGAAGTATAAAGATCATCACAAGCACAAGCATCAAAGCCAAACAACACTAG
TTAACACCAATCCACAA
>TAU86030
CCCAGGCGGTGTCCCGGCAACTATAAATAGGCATGAAGTATAAAGATCATCACAAGCACA
AGCATCAAAGCCAAACAACACTAGTTAACACCAATCCACA
>FJ549942
TTCAGATGCAGCCAAACAAATTTATTAAAGCTGATGCAAAGAAGAAAAGAGGTGGTGCCC
GGGCTACTATAAATAGGCATGAAGTATAAAGATCATCACAAGCACAAGCATCAAAACCAA
GCAACACTAGTTGACACCAATCCACA
>FJ549944
TTCAGATGCAGCCAAACAAATTTATTAAAGCTGATGCAAAGAAGAAAAGAGGTGGTGCCC
GGGCTACTATAAATAGGCATGAAGTATAAAGATCATCACAAGCACAAGCATCAAAACCAA
GCAACACTAGTTGACACCAATCCACA
>FJ549939
TTCAGATGCAGCCAAACAAATTTATTAAAGCTGATGCAAAGAAGAAAAGAGGTGGTGCCC
GGGCTACTATAAATAGGCATGAAGTATAAAGATCATCACAAGCACAAGCATCAAAACCAA
GCAACACTAGTTGACATCAATCCACA
>FJ549940
TTCAGATGCAGCCAAACAAATTTATTAAAGCTGATGCAAAGAAGAAAAGAGGTGGTGCCC
GGGCTACTATAAATAGGCCTGAAGTATAAAGATCATCACAAGCACAAGCATCAAAACCAA
GCAACACTAGTTGACACCAATCCACA
>FJ549935 
CATCTCTGATCCATCCAAACATAATTATTAAAGTTGATGCAAAGAAGGAAAGAGGTGGTG
CCCGGACTACTATAAATAGGCATGAAGTATAAAGATCATCACAAGCACAAGCATCAAAAC
CAAGCAAAACTAGTTAGCACCAATCCATC
>FJ549936
CATCTCTGATCCATCCAAACATAATTATTAAAGTTGATGCAAAGAAGGAAAGAGGTGGTG
CCCGGACTACTATAAATAGGCATGAAGTATAAAGATCATCACAAGCACAAGCATCAAAAC
CAAGCAAAACTAGTTAGCACCAATCCATC
>FJ549937 
CATCTCTGATCCATCCAAACATAATTATTAAAGTTGATGCAAAGAAGGAAAGAGGTGGTG
CCCGGACTACTATAAATAGGCATGAAGTATAAAGATCATCACAAGCACAAGCATCAAAAC
CAAGCAAAACTAGTTAGCACCAATCCATC
>TAU86027
CGCTTGTAGCTAGTGCAAACCTAACCCAATGTAACAAAATAATTCATTTCAGATGGAGCC
AAACAGAATTATTAAAGCTGATGCAAAGAAGGAAAAGAGGTGGTTCCTGGGCTACTATAA
ATAGGCATGAAGTATAAAGATCATCACAAGCACAAGCATCAGAACCAAGCAACACTAGTT
AACACCAATCCACC
>TAU86029
AAAAGTACGCTTGTAGCTAGTGCAAACCTAACCCAATGTAACAAATAATTCATTTCAGAT
GGAGCCAAACAGAATTATTAAAGCTGATGCAAAGAAGGAAAAGAGGTGGTTCCTGGGCTA
CTATAAATAGGCATGAAGTATAAAGATCATCACAAGCACAAGCATCAGAACCAAGCAACA
CTAGTTAACACCAATCCACC
>EU189090
TATTAAAGTTGATGCATAGAAGGAAAGAGGTGGTGCCCGGACTACTATAAATAGGCATGA
AGTATAAAGATCATCACAAGCACAAGCATCAAAACCAAGCAAAACTAGTTAGCACCAATC
CATCA
>DQ457420
ACCTACCACAATGTACCAAAAAATCATTTCTGATGCATGCAAACAGAATTATTAAAGTTG
ATGCATAGAAGGAAAGAGGTGGTGCCCGGACTACTATAAATAGGCATGAAGTATAAAGAT
CATCACAAGCACAAGCATCAAAACCAAGCAAAACTAGTTAGCACCAATCCATCA
>EU369704
ACCTAACGCATTGTACCAAAAATCATTTTAGATGCATCCAAACAGAATTATTAAAGCTAA
TGCAAAGAAGAAAAGAGGTGGTGCCCGGGCTACTATAAATAGGCATGAAGTATAAAGATC
ATCACAAGCACAAGCATCAAAACCAAGCAACACTGGTTAACACCAATCCACCA
>EU369721
ACCTAACGCATTGTACCAAAAATCATTTTAGATGCATCCAAACAGAATTATTAAAGCTAA
TGCAAAGAAGAAAAGAGGTGGTGCCCGGGCTACTATAAATAGGCATGAAGTATAAAGATC
ATCACAAGCACAAGCATCAAAACCAAGCAACACTGGTTAACACCAATCCACCA
>EU369723
ACCTAACGCATTGTACCAAAAATCATTTTAGATGCATCCAAACAGAATTATTAAAGCTAA
TGCAAAGAAGAAAAGAGGTGGTGCCCGGGCTACTATAAATAGGCATGAAGTATAAAGATC
ATCACAAGCACAAGCATCAAAACCAAGCAACACTGGTTAACACCAATCCACCA
>EU369705
ACCTAACGCATTGTACCAAAAATCATTTTAGATGCATCCAAACAGAATTATTAAAGCTAA
TGCAAAGAAGAAAAGAGGTGGTGCCCGGGCTACTATAAATAGGCATGAAGTATAAAGATC
ATCACAAGCACAAGCATCAAAACCAAGCAACACTGGTTAACACCAATCCACCA
>EU369722
ACCTAACGCATTGTACCAAAAATCATTTTAGATGCATCCAAACAGAATTATTAAAGCTAA
TGCAAAGAAGAAAAGAGGTGGTGCCCGGGCTACTATAAATAGGCATGAAGTATAAAGATC
ATCACAAGCACAAGCATCAAAACCAAGCAACACTGGTTAACACCAATCCACCA
>DQ630440
TACGCTTTTGTAGCTTGTGCAACCTAACACAATGTACCAAAAATCCATTTCAGAAACATC
CAAACATAATTATTAAAGCTGATGGAAAGAAGGAAAGAGATGGTGCCCGGGCTACTATAA
ATAGGCATGAAGTATCAAGATCATCACAGGCACAATCATCAAAACCAAGCAATACTAGTT
AACACCAATCCACCA
>DQ822593
CAACTTTGATGATGAATCCAAAAGTACGCTTATAGCTAGTGCAACCTACCATAATGTACC
AAAAATCCATTTCAGAAACATCCAAACACAATTATTAAAGCTGATGCAAAGAAGGAAAGA
GGTGGTGCACGGGCTACTATAAATAGACATGAAGTATAATGATCATCACAAGCACAAGCA
TCAAAACCAAGCAACACTAGTTAACACCAATTCACCA
>DQ457419
CATTTCAGAAACATCCAAACACAATTATTAAAGCTGATGCAAAGAAGGAAAGAGGTGGTG
CATGGGCTACTATAAATAGACATGAAGTATAATGATCATCACAAGCACAAGCATCAAACC
AAGCAACACTAGTTAACACCAATTCACCA
>EU369731
GAAAGAGATGGTGCACGAGCTACTATAAATAGGCATGAAGTATAGTGATTATAACAAGCA
CAAGCATCAAAACCAAGCAACACTAGTTAACACCAATTCACCA
>EU369732
GAAAGAGATGGTGCACGAGCTACTATAAATAGGCATGAAGTATAGTGATTATAACAAGCA
CAAGCATCAAAACCAAGCAACACTAGTTAACACCAATTCACCA
>EU369733
GAAAGAGATGGTGCACGAGCTACTATAAATAGGCATGAAGTATAGTGATTATAACAAGCA
CAAGCATCAAAACCAAGCAACACTAGTTAACACCAATTCACCA
>EU369735
GAAAGAGATGGTGCACGAGCTACTATAAATAGGCATGAAGTATAGTGATTATAACAAGCA
CAAGCATCAAAACCAAGCAACACTAGTTAACACCAATTCACCA
>EU369736
GAAAGAGATGGTGCACGAGCTACTATAAATAGGCATGAAGTATAGTGATTATAACAAGCA
CAAGCATCAAAACCAAGCAACACTAGTTAACACCAATTCACCA
>EU369734
GAAAGAGATGGTGCACGAGCTACTATAAATAGGCATGAAGTATAGTGATTATAACAAGCA
CAAGCATCAAAACCAAGCAACACTAGTTAACACCAATTCACCA
>AY542898
CCTTTCTTGTTTACGGCTGACAGTCTATACAAGGTTCCAAACTCGGTTGCAAAAGTGATA
CTATCCTGATAAGTGTGTGACATGTAAAGTGAATAAGGTGAGTCATATATAGCAAACATC
AGGGTTTCTGTACTTTGTGTGTGATCATATGCACAATTAAAAAGCAACTTTGATGATCAA
TCCAAAAGTACGTGTGTAGCTAGTGCAACCTAACGCATTGTACCAAAAATCATTTCAGAT
GCATCCAAACAGAATAATTAAAGCTAATGCAAAGAAGAAAAGAGGTGGTGCCCAGGCTAC
TATAAATAGGCATGAAGTATAAAGATCATCACAAGCACAAGCATCAAAACCAAGCAACAC
TAGTTAACACTAATCCACCA
>DQ457418
TTTGCCTTTCTTGTTTATGGTTGACAGCCTATACAAGGTTCCAAACTCGGTTGCAAAAGT
GATACTATCCTGATAAATGTGTGACATGTAAAGTGAATAAGGCGAGTCATATATACCACA
CATCAGGGTTTCTATAATTTGTGTGTGATCATATGCACAACTAAAAAGCAACTTTGATGA
TCAATCCAAAAGTACGCTTGTAGCTAGTGCAACCTAACACAATGTACCAAAAAATCATTT
CTGATGCATCCAAATAGAATTATTTAAGTTGATGCAAAGAAGGAAAGAGGTGGTGCCCGG
ACTACTATAAATAGGCATGAAGTATAATGATCATCACAAGCACAAGCATCAAAACCAAGC
AAAAGTAGTTAGCACCAATCCATCA
>AY542897
CCTTTCTTGTTTACGGCTGACAGCCTATACAAGGTTCCAAACTCGGTTGTAAAAGTGATA
CTATCTTGATAAGTGTGTGACATGTAAAGTTAATAAGGTGAGTCATATATAGCAAATATC
GGGGTTTCTGTACTTTGTGTGTGATCGTATGCACAACTAAAAATCAACTTTGATGATCAA
TATATCCAAAAGTACGCTTGTAGCTAGTGCAAACCTAACACAATGTAACAAAATAATTCA
TTTCAGATGGAGCCAAACAGAATTATTAAAGCCGATGCAAAGAAGGAAGAGAGGTGGTTC
CTGGGCTACTATAAATAGGCATGAAGTATAAAGATCATCACAAGCACAAGCATCAGAACC
AAGCAACACTAGTTAACACCAATCCACCA
>EF190884
CCTTTCTTGTTTACGGCTGACAGCCTATACAAGGTTCCAAACTCGGTTGTAAAAGTGATA
CTATCTTAATAAGTGTGTGACATGTAAAGTTAATAAGGTGAGTCATATATAGCAAATATC
GGGGTTTCTGTACTTTGTATGTGATCGTATGCACAACTAAAAATCAACTTTGATGATCAA
TATATCCAAAAGTACGCTTGTAGCTAGTGCAAACCTAACCCAATGTAACAAGATAATTCA
TTTCAGATGGAGCCAAACAGAATTATTAAAGCTGATGCAAAGAAGGAAAAGAGGTGGTTC
CTGGGCTACTATAAATAGGCATGAAGTATAAAGATCATCACAAGCACAAGCATCAGAACC
AAGCAACACTAGTTAACACCAATCCACCA
>AJ519835
GAGCATATCCTAACAGCCCACACATGATTGCAAACTTAGTCATACACAAGTTTTGCCTTT
CTTGTTTACGGCTGACAGCCTATACAAGGTTCCAAACTCGGTTGTAAAAGTGATACTATC
TTGATAAGTGTGTGACATGTAAAGTTAATAAGGTGAGTCATATATAGCAAATATCGGGGT
TTCTGTACTTTGTGTGTGATCGTATGCACAACTAAAAATCAACTTTGATGATCAATATAT
CCAAAAGTACGCTTGTAGCTAGTGCAAACCTAACACAATGTAACAAAATAATTCATTTCA
GATGGAGCCAAACAGAATTATTAAAGCTGATGCAAAGAAGGAAAAGAGGTGGTTCCTGGG
CTACTATAAATAGGCATGAAGTATAAAGATCATCACAAGCACAAGCATCAGAACCAAGCA
ACACTAGTTAACACCAATCCACCA
>FJ172533
CCTTTCTTGTTTACGGCTGACAGCCTATACAAGGTTCCAAACTCAGTTGCAAAAGTGATA
CTATCCTGATAAGTGCGTGACATGTAAAGTTAATAAGGTGAGTCATATGTACCAAACATC
GAGGTTTATGTACTTTTTGTATGATCATATGCACAACTAAAAGCAACTTTCATGATGAAT
CCAAAAGTACGCTTTTGTAGCTAGTGCAACCCAACACAATGTACCAAAAAATTCATTTCA
GATGCATCCAAACAGAATTATTAAAGCTGGTGCAAAGAAGGAAAAGAGGTGGTGTTCCGG
CAACTATAAATAGGCATGAAGTATAAAGATCATCACAAGCACAAGCATCAGAACCAAGCA
ACACTAGTTAACACCAATCCACCA
>EF190882
GCCTTTCTTGTTTACGGCTGACAGCCTATACAAGGTTCCAAACTCGGTTGTAAAAGTGAT
ACTATCTTGATAAGTGTGTGACATGTAAAGTTAATAAGGTGAGTCATATATAGCAAATAT
CGGGGTTTCTGTACTTTGTGTGTGATCGTATGCACAACTAAAAATCAACTTTGATGATCA
ATATATCCAAAAGTACGCTTGTAGCTAGTGCAAACCTAACCCAATGTAACAAAGTAATTC
ATTTCAGATGGAGCCAAACGGAATTATTAAAGCTGATGCAAAGAAGGAAAAGAGGTGGTT
CCTGGGCTACTATAAATAGGCATGAAGTATAAAGATCATCGCAAGCACAAGCATCAGAAC
CAAGCAACACTAGTTAACACCAATCCACC
>EF190885
GCCTTTCTTGTTTACGGCTGACAGCCTATACAAGGTTCCAAACTCGGTTGTAAAAGTGAT
ACTATCTTGATAAGTGTGTGACATGTAAAGTTAATAAGGTGAGTCATATATAGCAAATAT
CGGGGTTTCTGTACTTTGTGTGTGATCGTATGCACAACTAAAAATCAACTTTGTGATCAA
TATATCCAAAAGTACGCTTGTAGCTAGTGCAAACCTAACCCAATGTAACAAAATAATTCA
TTTCAGATGGAGCCAAACAGAATTATTAAAGCTGATGCAAAGAAGGAAAAGAGGTGGTTC
CTGGGCTACTATAAATAGGCATGAAGTACAAAGATCATCACAAGCACAAGCATCAGAACC
AAGCAACACTAGTTAACACCAATCCACC
>EU189091
CTTTAATAATCGAACATATCTTAACATCCCACAAGGTTCTACACGAGTTTTGCCTTTCTT
GTTTATGGTTGACAGCCTATACAAGGTTCCAAACTCAGTTGCTAAAGTGATACTATTCTT
ATAAGTATTTGACATGTAAAGTGAATAAGGCGAGTCATATATACCACACATCAGGATTTC
TGTACTTTGTGTATGATCATATGCACAACTAAAAAGCAACTTTGATGATCAATCCAAAAG
TACCGTTGTAGCTAGTGCAACCTACCACAATGTACCAAAAAATCATTTCTGATGCATGCA
AACAGAATTATTAAAGTTGATGCATAGAAGGAAAGAGGTGGTGCCCGGACTACTATAAAT
AGGCATGAAGTATAAAGATCATCACAAGCACAAGCATCAAAACCAAGCAAAACTAGTTAG
CACCAATCCATCA
>EU189092
GCAGGGCTTTAATAATCGAACATATCTTAACATCCCACAAGGTTCTACACGAGTTTTGCC
TTTCTTGTTTATGGTTGACAGCCTATACAAGGTTCCAAACTCAGTTGCTAAAGTGATACT
ATTCTTATAAGTATTTGACATGTAAAGTGAATAAGGCGAGTCATATATACCACACATCAG
GATTTCTGTACTTTGTGTATGATCATATGCACAACTAAAAAGCAACTTTGATGATCAATC
CAAAAGTACCGTTGTAGCTAGTGCAACCTACCACAATGTACCAAAAAATCATTTCTGATG
CATGCAAACAGAATTATTAAAGTTGATGCATAGAAGGAAAGAGGTGGTGCCCGGACTACT
ATAAATAGGCATGAAGTATAAAGATCATCACAAGCACAAGCATCAAAACCAAGCAAAACT
AGTTAGCACCAATCCATCA
>DQ457416
TTTGCCTTTCTTGTTTATGGTTGACAGCCTATACAAGGTTCCAAACTCGGTTGCAAAAGT
GATACTATCCTGATAAATGTGTGACATGTAAAGTGAATAAGGCGAGTCATATATACCACA
CATCAGGGTTTCTATAATTTGTGTGTGATCATATGCACAACTAAAAAGCAACTTTGATGA
TCAATCCAAAAGTACGCTTGTAGCTAGTGCAACCTAACACAATGTACCAAAAAATCATTT
CTGATGCATCCAAATAGAATTATTTAAGTTGATGCAAAGAAGGAAAGAGGTGGTGCCCGG
ACTACTATAAATAGGCATGAAGTATAATGATCATCACAAGCACAAGCATCAAAACCAAGC
AAAAGTAGTTAGCACCAATCCATCA
>DQ457417
TTTGCCTTTCTTGTTTATGGTTGACAGCCTATACAAGGTTCCAAACTCGGTTGCAAAAGT
GATACTATCCTGATAAATGTGTGACATGTAAAGTGAATAAGGCGAGTCATATATACCACA
CATCAGGGTTTCTATAATTTGTGTGTGATCATATGCACAACTAAAAAGCAACTTTGATGA
TCAATCCAAAAGTACGCTTGTAGCTAGTGCAACCTAACACAATGTACCAAAAAATCATTT
CTGATGCATCCAAATAGAATTATTTAAGTTGATGCAAAGAAGGAAAGAGGTGGTGCCCGG
ACTACTATAAATAGGCATGAAGTATAATGATCATCACAAGCACAAGCATCAAAACCAAGC
AAAAGTAGTTAGCACCAATCCATCA
>EU189093
GAACCCTCCACATACAAGGCTTTAATAATCGAGCATATCTTAACAGTCCACACACGATTG
CAACTTAGTCCTACACAGGTTTTGCCTTTCTTGTTTATGGTTGACAGCCTATACAAGGTT
CCAAACTCGGTTGCAAAAGTGATACTATCCTGATAAATGTGTGACATGTAAAGTGAATAA
GGCGAGTCATATATACCACACATCAGGGTTTCTATAATTTGTGTGTGATCATATGCACAA
CTAAAAAGCAACTTTGATGATCAATCCAAAAGTACGCTTGTAGCTAGTGCAACCTAACAC
AATGTACCAAAAAATCATTTCTGATGCATCCAAATAGAATTATTTAAGTTGATGCAAAGA
AGGAAAGAGGTGGTGCCCGGACTACTATAAATAGGCATGAAGTATAATGATCATCACAAG
CACAAGCATCAAAACCAAGCAAAAGTAGTTAGCACCAATCCATCA
>EU369724
ACCCTATACAAGGTTCCAAAATCGGGTGTAAAAGTGATAATATCCTGATAAGTGCATGAC
ATGTAAAGCGAATAAGGCAAGTTATCTATAGCAAAGATTATGTACTTTTTCCCAAATCGG
GTGTAGAAGTGATACTATCCTGATAAATGCGTGACATGTAAAGTGAATAAGGCAAGTCAT
CTACTTCAAACATCATGTACTTTGTGTATAATCATATGCACAACCAAAAAGCAACTTTGA
TGATCAATCCAAAAGTACGCTTATAGCTAGTGCAACCTACCATAATGTACCAAAAATCCA
TTTCAGAAACATCCAAACACAATTATTAAAGCTGATGCAAAGAAGGAAAGAGATGGTGCA
CGGGCTACTATAAATAGGCATGAAGTATAATGATCATCACAAGCACAAGCATCAAAACCA
AGCAACACTATTTAACACCAATCCACCA
>EU369719
ACCCTATACAAGGTTCCAAAATCAGGTGTAAAAGTGATAGTATCCTGATAAGTGCATGAC
ATGTAAAGCGAATAAGGCAAGTTATCTATAACAAAGATTATGTACTTTTTCCCAAGTCGG
GTGTAAAAGTGATACTATCCTGATAAATGCGTGACATGTAAAGTGAATAAGGCAAGTCAT
CTACTTCAAACATCATGTACTTTGTGTATAATCATATGCACAACCAAAAAGCAACTTTGA
TGATCAATCCAAAAGTACGCTTATAGCTAGTGCAACCTACCATAATGTACCAAAAATCCA
TTTCAGAAACATCCAAACACAATTATTAAAGCTGATGCAAAGAAGGAAAGAGATGGTGCA
CGGGCTACTATAAATAGGCATGAAGTATAATGATCATCACAAGCACAAGCATCAAAACCA
AGCAACACTATTTAACACCAATCCACCA
>EU369725
ACCCTATACAAGGTTCCAAAATCGGGTGTAAAAGTGATAATATCCTGATAAGTGCATGAC
ATGTAAAGCGAATAAGGCAAGTTATCTATAGCAAAGATTATGTACTTTTTCCCAAATCGG
GTGTAGAAGTGATACTATCCTGATAAATGCGTGACATGTAAAGTGAATAAGGCAAGTCAT
CTACTTCAAACATCATGTACTTTGTGTATAATCATATGCACAACCAAAAAGCAACTTTGA
TGATCAATCCAAAAGTACGCTTATAGCTAGTGCAACCTACCATAATGTACCAAAAATCCA
TTTCAGAAACATCCAAACACAATTATTAAAGCTGATGCAAAGAAGGAAAGAGATGGTGCA
CGGGCTACTATAAATAGGCATGAAGTATAATGATCATCACAAGCACAAGCATCAAAACCA
AGCAACACTATTTAACACCAATCCACCA
>EU369726
ACCCTATACAAGGTTCCAAAATCGGGTGTAAAAGTGATAATATCCTGATAAGTGCATGAC
ATGTAAAGCGAATAAGGCAAGTTATCTATAGCAAAGATTATGTACTTTTTCCCAAATCGG
GTGTAGAAGTGATACTATCCTGATAAATGCGTGACATGTAAAGTGAATAAGGCAAGTCAT
CTACTTCAAACATCATGTACTTTGTGTATAATCATATGCACAACCAAAAAGCAACTTTGA
TGATCAATCCAAAAGTACGCTTATAGCTAGTGCAACCTACCATAATGTACCAAAAATCCA
TTTCAGAAACATCCAAACACAATTATTAAAGCTGATGCAAAGAAGGAAAGAGATGGTGCA
CGGGCTACTATAAATAGGCATGAAGTATAATGATCATCACAAGCACAAGCATCAAAACCA
AGCAACACTATTTAACACCAATCCACCA
>EU369729
ACCCTATACAAGGTTCCAAAATCGGGTGTAAAAGTGATAATATCCTGATAAGTGCATGAC
ATGTAAAGCGAATAAGGCAAGTTATCTATAGCAAAGATTATGTACTTTTTCCCAAATCGG
GTGTAGAAGTGATACTATCCTGATAAATGCGTGACATGTAAAGTGAATAAGGCAAGTCAT
CTACTTCAAACATCATGTACTTTGTGTATAATCATATGCACAACCAAAAAGCAACTTTGA
TGATCAATCCAAAAGTACGCTTATAGCTAGTGCAACCTACCATAATGTACCAAAAATCCA
TTTCAGAAACATCCAAACACAATTATTAAAGCTGATGCAAAGAAGGAAAGAGATGGTGCA
CGGGCTACTATAAATAGGCATGAAGTATAATGATCATCACAAGCACAAGCATCAAAACCA
AGCAACACTATTTAACACCAATCCACCA
>EU369730
ACCCTATACAAGGTTCCAAAATCGGGTGTAAAAGTGATAATATCCTGATAAGTGCATGAC
ATGTAAAGCGAATAAGGCAAGTTATCTATAGCAAAGATTATGTACTTTTTCCCAAATCGG
GTGTAGAAGTGATACTATCCTGATAAATGCGTGACATGTAAAGTGAATAAGGCAAGTCAT
CTACTTCAAACATCATGTACTTTGTGTATAATCATATGCACAACCAAAAAGCAACTTTGA
TGATCAATCCAAAAGTACGCTTATAGCTAGTGCAACCTACCATAATGTACCAAAAATCCA
TTTCAGAAACATCCAAACACAATTATTAAAGCTGATGCAAAGAAGGAAAGAGATGGTGCA
CGGGCTACTATAAATAGGCATGAAGTATAATGATCATCACAAGCACAAGCATCAAAACCA
AGCAACACTATTTAACACCAATCCACCA
>EU369728
ACCCTATACAAGGTTCCAAAATCAGGTGTAAAAGTGATAATATCCTGATAAGTGCATGAC
ATGTAAAGCGAATAAGGCAAGTTATCTATAACAAAGATTATGTACTTTTTCCCAAGTCGG
GTGTAAAAGTGATACTATCCTGATAAATGCGTGACATGTAAAGTGAATAAGGCAAGTCAT
CTACTTCAAACATCATGTACTTTGTGTATAATCATATGCACAACCAAAAAGCAACTTTGA
TGATCAATCCAAAAGTACGCTTATAGCTAGTGCAACCTACCATAATGTACCAAAAATCCA
TTTCAGAAACATCCAAACACAATTATTAAAGCTGATGCAAAGAAGGAAAGAGATGGTGCA
CGGGCTACTATAAATAGGCATGAAGTATAATGATCATCACAAGCACAAGCATCAAAACCA
AGCAACACTATTTAACACCAATCCACCA
>EU369720
ACCCTATACAAGGTTCCAAAATCGGGTGTAAAAGTGATAATATCCTGATAAGTGCATGAC
ATGTAAAGCGAATAAGGCAAGTTATCTATAGCAAAGATTATGTACTTTTTCCCAAATCGG
GTGTAAAAGTGATACTATCCTGATAAATGCGTGACATGTAAAGTGAATAAGGCAAGTCAT
CTACTTCAAACATCATGTACTTTGTGTATGATCATATGCACAACCAAAAAGCAACTTTGA
TGATCAATCCAAAAGTACGCTTATAGCTAGTGCAACCTACCATAATGTACCAAAAATCCA
TTTCAGAAACATCCAAACACAATTATTAAAGCTGATGCAAAGAAGGAAAGAGATGGTGCA
CGGGCTACTATAAATAGGCATGAAGTATAATGATCATCACAAGCACAAGCATCAAAACCA
AGCAACACTATTTAACACCAATCCACCA
>EU369727
ACCCTATACAAGGTTCCAAAATCAGGTGTAAAAGTGATAATATCCTGATAAGTGCATGAC
ATGTAAAGCGAATAAGGCAAGTTATCTATAACAAAGATTATGTACTTTTTCCCAAGTCGG
GTGTAAAAGTGATACTATCCTGATAAATGCGTGACATGTAAAGTGAATAAGGCAAGTCAT
CTACTTCAAACATCATGTACTTTGTGTATAATCATATGCACAACCAAAAAGCAACTTTGA
TGATCAATCCAAAAGTACGCTTATAGCTAGTGCAACCTACCATAATGTACCAAAAATCCA
TTTCAGAAACATCCAAACACAATTATTAAAGCTGATGCAAAGAAGGAAAGAGATGGTGCA
CGGGCTACTATAAATAGGCATGAAGTATAATGATCATCACAAGCACAAGCATCAAAACCA
AGCAACACTATTTAACACCAATCCACCA
>FJ972196
CCTGAGAAGTGCATGACATGTAAAGCGAATAAGGCAAGTTATCTATAACAAAGACTATGT
ACTTTTTCCCAAGTCGGGTGTAAAAGTGATACTATCCTGATAAATGCGTGACATGTAAAG
TGAATAAGGCAAGTCATCTACTTCAAACATCATGTACTTTGTGTATAATCATATGCACAA
CCAAAAAGCAACTTTGATGATCAATCCAAAAGTACGCTTATAGCTAGTGCAACCTACCAT
AATGTACCAAAAATCCATTTCAGAAACATCCAAACACAATTATTAAAGCTGATGCAAAGA
AGGAAAGAGATGGTGCACGGGCTACTATAAATAGGCATGAAGTATAATGATCATCACAAG
CACAAGCATCAAAACCAAGCAACACTATTTAACACCAATCCACCA
>EU189089
CTAACAGCCCACACATGATTGCAACTTAGTCCTACACAAGTTTTTCCTTTTCTTGTTTAA
GGCTGACACCCTATACAAGGTTCCAAAATCGGGTGTAAAAGTGATAATATCCTGATAAGT
GCATGACATGTAAAGCGAATAAGGCAAGTTATCTATAGCAAAGATTATGTACTTTTTCCC
AAATCGGGTGTAGAAGTGATACTATCCTGATAAATGCGTGACATGTAAAGTGAATAAGGC
AAGTCATCTACTTCAAACATCATGTACTTTGTGTATAATCATATGCACAACCAAAAAGCA
ACTTTGATGATCAATCCAAAAGTACGCTTATAGCTAGTGCAACCTACCATAATGTACCAA
AAATCCATTTCAGAAACATCCAAACACAATTATTAAAGCTGATGCAAAGAAGGAAAGAGA
TGGTGCACGGGCTACTATAAATAGGCATGAAGTATAATGATCATCACAAGCACAAGCATC
AAAACCAAGCAACACTATTTAACACCAATCCACCA
>FJ876824
TGCATGACATGTAAAGCGAATAAGGCAAGCTATCTATAGCAAAGATTATGTACTTTTTCC
CAAATCGGGTGTAGAAGTGATACTATCCTGATAAATGCGTGACATGTAAAGTGAATAAGG
CAAGTCATCTACTTCAAACATCATGTACTTTGTGTATAATCATATGCACAACCAAAAAGC
AACTTTGATGATCAATCCAAAAGTACGCTTATAGCTAGTGCAACCTACCATAATGTACCA
AAAATCCATTTCAGAAACATCCAAACACAATTATTAAAGCTGATGCAAAGAAGGAAAGAG
ATGGTGCACGGGCTACTATAAATAGGCATGAAGTATAATGATCATCACAAGCACAAGCAT
CAAAACCAAGCAACACTATTTAACACCAATCCACCA
>FJ876823
CCTGAGAAGTGCATGACATGTAAAGCGAATAAGGCAAGTTATCTATAACAAAGATTATGT
ACTTTTTCCCAAGTCGGGTGTAAAAGTGATACTATCCTGATAAATGCGTGACATGTAAAG
TGAATAAGGCAAGTCATCTACTTCAAACATCATGTACTTTGTGTATAATCATATGCACAA
CCAAAAAGCAACTTTGATGATCAATCCAAAAGTACGCTTATAGCTAGTGCAACCTACCAT
AATGTACCAAAAATCCATTTCAGAAACATCCAAACACAATTATTAAAGCTGATGCAAAGA
AGGAAAGAGATGGTGCACGGGCTACTATAAATAGGCATGAAGTATAATGATCATCACAAG
CACAAGCATCAAAACCAAGCAACACTATTTAACACCAATCCGCCA
>FJ876825
CCTGAGAAGTGCATGACATGTAAAGCGAATAAGGCAAGTTATCTATAGCAAAGATTATGT
ACTTTTTCCCAAATCGGGTGTAGAAGTGATACTATCCTGATAAATGCGTGACATGTAAAG
TGAATAAGGCAAGTCATCTACTTCAAACATCATGTACTTTGTGTATAATCATATGCACAA
CCAAAAAGCAACTTTGATGATCAATCCAAAAGTACGCTTATAGCTAGTGCAACCTACCAT
AATGTACCAAAAATCCATTTCAGAAACATCCAAACACAATTATTAAAGCTGATGCAAAGA
AGGAAAGAGATGGTGCACGGGCTACTATAAATAGGCATGAAGTATAATGATCATCACAAG
CACAAGCATCAAAACCAAGCAACACTATTTAACACCAATCCACCA
>DQ630442
CCTGAGAAGTGCATGACATGTAAAGTGAATAAGGTGATTCATCTATAGCAAACTTTAGGA
TTTCTATACTTTGTGTATAATCATATGCACAACTAAAAAGCAACTTTGATGATCAATCCA
AAAGTACGCTTGTAGCTAGTGCAACCTAACACAATGTACCAAAAATCCATTTCAGAAACA
TCCAAACATAATTATTAAAGCTGATGGAAAGAAGGAAAGAGATGGTGCCCGGGCTACTAT
ACAATAGGCATGAAGTATCAAGATCATCACAGGCACAATCATCAAAACCAAGCAATACTA
GTTAACACCAATCCACCA
>FJ028810
CCTGAGAAGTGCATGACATGCAAAGTGAATAAGGTGATTCATCTATAGCAAACTTTAGGA
TTTCTATACTTTGTGTATAATCATATGCACAACTAAAAAGCAACTTTGATGATCAATCCA
AAAGTACGCTTGTAGCTAGTGCAACCTAACACAATGTACCAAAAATCCATTTCAGAAACA
TCCAAACATAATTATTAAAGCTGATGGAAAGAAGGAAAGAGATGGTGCCCGGGCTACTAT
AAATAGGCATGAAGTATCAAGATCATCACAGGCACAATCATCAAAACCAAGCAATACTAG
TTAACACCAATCCACCA
>EU189096
GCAACTTAGTCCTACACAAGTTTTGCCTTTTCATGTTTAAGGCTGACACCCTATGCAAGG
TTCCAAAATCGGGTGTAAAAGTGATAATATCCTGATAAGTGTGTGACATGTAAAGTGAAT
AAGGCAAGTCATCTATAGCAAACATCATGTAACTTTTCCAAAATCGGGTGTAAAAGTGAT
ACTATCCTGATAAATGCATGACATGTAAAGTGAATAAGGCAAGTCATCTACCTCAAACAT
CATGTACTTTGTGTATGATCATATGCACAACTAAAAAGCAACTTTGATGATCAATCCAAA
AGTACGCGTATAGCTAGTGCAACCTACCATAATGTACCAAAAATCCATTTCAGAAACATC
CAAACACAATTATTAAAGCTGATGCAAAGAAGGAAAGAGGTGGTGCATGGGCTACTATAA
ATAGACATGAAGTATAATGATCATCACAAGCACAAGCATCAAACCAAGCAACACTAGTTA
ACACCAATTCACCA
>EU189097
TGCAACTTAGTCCTACACAAGTTTTGCCTTTTCATGTTTAAGGCTGACACCCTATGCAAG
GTTCCAAAATCGGGTGTAAAAGTGATAATATCCTGATAAGTGTGTGACATGTAAAGTGAA
TAAGGCAAGTCATCTATAGCAAACATCATGTAACTTTTCCAAAATCGGGTGTAAAAGTGA
TACTATCCTGATAAATGCATGACATGTAAAGTGAATAAGGCAAGTCATCTACCTCAAACA
TCATGTACTTTGTGTATGATCATATGCACAACTAAAAAGCAACTTTGATGATCAATCCAA
AAGTACGCGTATAGCTAGTGCAACCTACCATAATGTACCAAAAATCCATTTCAGAAACAT
CCAAACACAATTATTAAAGCTGATGCAAAGAAGGAAAGAGGTGGTGCATGGGCTACTATA
AATAGACATGAAGTATAATGATCATCACAAGCACAAGCATCAAACCAAGCAACACTAGTT
AACACCAATTCACCA
>DQ357058
TTTGGTGCCCTAACACACAACTCTTACGTTGGGCCTAATCACTCCCTCCTGGCTCCATCT
ATCATTCCCCAAAAAAAATCCTTCACACATAGATGGAACTGATGATTCTCAAAAGAAAAA
GAGATGGAACTGATTGTGTCATGTCTTAAAAAAAAGATCGAACTGATTGTCTAAAAAAAA
CATAGATGGAACTGATGATTTATCTCCGAAAAAAAGATGGAACTGATGATGACGTGTCTA
GAGTTAGGACCGGATATATGCTAGTAGGAGTAGCTTGTAAGAAATTACCATCCTTTACAT
ATAACGGGAATTCGATGAGTCATGTCATGCTCTAGAGGCGTCAGTTCATCTTATCATCTT
AGAGGAAACTACAAAGTTATTTTTATGAAAAGCAACCAACTCTAGAAGAACCCTCCACAC
GCAAGGCTTTAATAATCGAGCATATCTTAACAGCCCACACACGATTGCAAACTTAGTCCT
ACACAAGCTTTGCCTTTCTTGTTTACGGCTGACAGTCTATACAAGGTTCCAAACTCGGTT
GCAAAAGTGATACTATCCTGATAAGTGTGTGACATGTAAAGTGAATAAGGTGAGTCATAT
ATAGCAAACATCAGGGTTTCTGTACTTTGTGTGTGATCATATGCACAATTAAAAAGCAAC
TTTGATGATCAATCCAAAAGTACGTGTGTAGCTAGTGCAACCTAACGCATTGTACCAAAA
ATCATTTCAGATGCATCCAAACAGAATAATTAAAGCTAATGCAAAGAAGAAAAGAGGTGG
TGCCCAGGCTACTATAAATAGGCATGAAGTATAAAGATCATCACAAGCACAAGCATCAAA
ACCAAGCAACACTAGTTAACACTAATCCACCA
>X07747
GCTCTGTAGGCGTCAGTTCATCTTATCATCTTAGAGGAAAATACAAAGTTAGTTTTATAA
AAAGCAACCGAGTCTAGAAGAACCCTCCACACGCAAGACTTCAATAATCGAGCATATCTT
AACAGCCCACACACGATTGCAAACTTAGTCCTACACAAGCTTTGCCTTTCTTGTTTACGG
CTGACAACCTATACAAGGTTCCAAACTCGGTTGCAAAAGTGATACTATCCTGATAAGTGC
GTGACATGTAAAGTTAATAAGGTGAGTCATATGTACCAAACATCGAGGTTTCTGTACTTT
GTGTATGATCATATGCACAACTAAAAAGCAACTTTGATGATGAATCCAAAAGTACGCTTT
TGTAGCTAGTGCAACCCAACACAATGTACCAAAAAAATTCATTTCAGATGCATCCAAACA
GAATTATTAAAGCCGGTGCAAAGAAGGAAAAGAGGTGGTGTCCCGGCAACTATAAATAGG
CATGAAGTATAAAGATCATCACAAGTACAAGCATCAAAGCCAAGCAACACTAGTTAACAC
CAATCCACAA
>EU189087
CTCTTATATTGGGCCTAATAACTCGCTCGAGGCTGTGGGCCTCTGTTCCAGCCCCACCTA
TCATTTCCCTTCGCCCAAAAAAAAATTCCTTCACATACAGATGGAACTGATGATTTATCT
CAAAGAAATCAGAGGATGGAACTAATGATGACGTGTCTAGAGTTAGGACCGGATATATGC
TAGTAGGAGTAGCTTGTAAGCAACTACCATCATTTACATGTAAAGGGAATTCGATGAGTC
ATGTCATACTTTGTAGGCGTCAGTTCATCTTATCATCTTAGAGGAAAATACAAAGTTAGT
TTTATAAAAAGCAACCGAGTCTAGAAGAACCCTCCACACGCAAGACTTCAATAATCGAGC
ATATCTTAACAGCCCACACACGATTGCAAACTTAGTCCTACACAAGCTTTGCCTTTCTTG
TTTACGGCTGACAGCCTATACAAGGTTCCAAACTCGGTTGCAAAAGTGATACTATCTTGA
TAAGTGCATGACATGTAAAGTTAATAAGGTGAGTCATATGTACCAAACATCGAGGTTTCT
GTACTTTGTGTATGATCATATGCACAACTAAAAAGCAACTTTGATGATGAATCCAAAAGT
ACGCTTTTGTAGCTAGTGCAACCCAACACAATGTACCAAAAAATTCATTTCAGATGCATC
CAAACAGAATTATTAAAGCCGGTGCAAAGAAGGAAAAGAGGTGGTGTCCCGGCAACTATA
AATAGGCATGAAGTATAAAGATCATCACAAGCACAAGCATCAAAGCCAAGCAACACTAGT
TAACACCAATCCACAA
>DQ357056
TCGAATTGGTGCCCTAACACACGCAACACTTACGTTGGGCCTAATCGCTCGTTCCTGCCC
CTGCTCAAAATTTTTTTTGCTCCAGGCTGGGGGCCTCTGTTCCACCCCCATCTATCGCTC
CACCTCCAAACAAAAAAAAAATCTATCACTCCACCTCCACTCCAAAAATATAAAATTCTA
TCAATCCACCTACGCCTCGAAAAAAGAAATCTATCACTCCACCTCAGCATTGATGTCTCT
AGCTTGTAGAAACTGCCATCCTTTACATGTAAAGCGGATTCGATGAGTCATGTCATGCTC
TATAGACGTCAGTTTATCTTATCATCTTACAGGAAAGTACAAAGTTAGTTTTCTGAAAAG
CAACCGAATATAGAAGAACACTCCACACTCAAGGCTTTACTAATCGAGCATATCCTAACA
GCCCACACATGATTGCAAACTTAGTCATACACAAGTTTTGCCTTTCTTGTTTACGGCTGA
CAGCCTATACAAGGTTCCAAACTCGGTTGTAAAAGTGATACTATCTTGATAAGTGTGTGA
CATGTAAAGTTAATAAGGTGAGTCATATATAGCAAATATCGGGGTTTCTGTACTTTGTGT
GTGATCGTATGCACAACTAAAAATCAACTTTGATGATCAATATATCCAAAAGTACGCTTG
TAGCTAGTGCAAACCTAACACAATGTAACAAAATAATTCATTTCAGATGGAGCCAAACAG
AATTATTAAAGCTGATGCAAAGAAGGAAAAGAGGTGGTTCCTGGGCTACTATAAATAGGC
ATGAAGTATAAAGATCATCACAAGCACAAGCATCAGAACCAAGCAACACTAGTTAACACC
AATCCACCA
>FJ615311
TGTAGAAACTGCCATCCTTTACATGTAAAACGGATTCGATGAGTCATGCTCTATAGACGT
CAGTTCATCTTATCATCTTACAGGAAAGTACAAAGTTAGTTTTCTGAAAAGCAACCGAAT
ATAGAAGAACACTCCACACTCAAGGCTTTACTAATCGAGCATATCCTAACAGCCCACACA
TGATTGCAAACTTAGTCATACACAAGTTTTGCCTTTCTTGTTTACGGCTGACAGCCTATA
CAAGGTTCCAAACTCGGTTGTAAAAGTGATACTATCTTGATAAGTGTGTGACATGTAAAG
TTAATAAGGTGAGTCATATATAGCAAATATCGGGGTTTCTGTACTTTGTGTGTGATCGTA
TGCACAACTAAAAATCAACTTTGATGATCAATATATCCAAAAGTACGCTTGTAGCTAGTG
CAAACCTAACCCAATGTAACAAAATAATTCATTTCAGATGGAGCCAAACAGAATTATTAA
AGCTGATGCAAAGAAGGAAAAGAGGTGGTTCCTGGGCTACTATAAATAGGCATGAAGTAT
AAAGATCATCACAAGCACAAGCATCAGAACCAAGCAACACTAGTTAACACCAATCCACCA
>FJ615309
TGTAGAAACTGCCATCCTTTACATGTAAAACGGATTCGATGAGTCATGCTCTATAGACGT
CAGTTCATCTTATCATCTTACAGGAAAGTACAAAGTTAGTTTTCTGAAAAGCAACCGAAT
ATAGAAGAACACTCCACACTCAAGGCTTTACTAATCGAGCATATCCTAACAGCCCACACA
TGATTGCAAACTTAGTCATACACAAGTTTTGCCTTTCTTGTTTACGGCTGACAGCCTATA
CAAGGTTCCAAACTCGGTTGTAAAAGTGATACTATCTTGATAAGTGTGTGACATGTAAAG
TTAATAAGGTGAGTCATATATAGCAAATATCGGGGTTTCTGTACTTTGTGTGTGATCGTA
TGCACAACTAAAAATCAACTTTGATGATCAATATATCCAAAAGTACGCTTGTAGCTAGTG
CAAACCTAACCCAATGTAACAAAATAATTCATTTCAGATGGAGCCAAACAGAATTATTAA
AGCTGATGCAAAGAAGGAAAAGAGGTGGTTCCTGGGCTACTATAAATAGGCATGAAGTAT
AAAGATCATCACAAGCACAAGCATCAGAACCAAGCAACACTAGTTAACACCAATCCACCA
>EU189094
GCCTAATCGCTCGTTCCTGCCCCTGCTCAAATTTTTTTTGCTCCAGGCTGGGGGCCTCTG
TTCCACCCCCATCTATCGCTCCACCTCCAAACAAAAAAAAATCTATCACTCCACCTCCAC
TCCAAAAATATAAAATTCTATCAATCCACCTACGCCTCGAAAAAAGAAATCTATCACTCC
ACCTCAGCATTGATGTCTCTGGCTTGTAGAAACTGCCATCCTTTACATGTAAAGCGGATT
CGATGAGTCATGTCATGCTCTATAGACGTCAGTTTATCTTATCATCTTACAGGAGAGTAC
AAAGTTAGTTTTCTGAAAAGCAACCGAATATAGAAGAACACTCCACACTCAAGGCTTTAC
TAATCGAGCATATCCTAACAGCCCACACATGATTGCAAACTTAGTCATACACAAGTTTTG
CCTTTCTTGTTTACGGCTGACAGCCTATACAAGGTTCCAAACTCGGTTGTAAAAGTGATA
CTATCCTGATAAGTGTGTGACATGTAAAGTTAATAAGGTGAGTCATATATAGCAAATATC
GGGGTTTCTGTACTTTGTGTGTGATCGTATGCACAACTAAAAATCAACTTTGATGATCAA
TATATCCAAAAGTACGCTTGTAGCTAGTGCAAACCTAACACAATGTAACAAAATAATTCA
TTTCAGATGGAGCCAAACAGAATTATTAAAGCTGATGCAAAGAAGGAAAAGAGGTGGTTC
CTGGGCTACTATAAATAGGCATGAAGTATAAAGATCATCACAAGCACAAGCATCAGAACC
AAGCAACACTAGTTAACACCAATCCACCA
>AY299485
TGTAGAAACTGCCATCCTTTACATGTAAAGCGGATTCGATGAGTCATGCTCTATAGACGT
CAGTTTATCTTATCATCTTACAGGAAAGTACAAAGTTAGTTTTCTGAAAAGCAACCGAAT
ATAGAAGAACACTCCACACTCAAGGCTTTACTAATCGAGCATATCCTAACAGCCCACACA
TGATTGCAAACTTAGTCATACACAAGTTTTGCCTTTCTTGTTTACGGCTGACAGCCTATA
CAAGGTTCCAAACTCGGTTGTAAAAGTGATACTATCTTGATAAGTGTGTGACATGTAAAG
TTAATAAGGTGAGTCATATATAGCAAATATCGGGGTTTCTGTACTTTGTGTGATCGTATG
CACAACTAAAAATCAACTTTGATGATCAATATATCCAAAAGTACGCTTGTAGCTAGTGCA
AACCTAACACAATGTAACAAAATAATTCATTTCAGATGGAGCCAAACAGAATTATTAAAG
CTGATGCAAAGAAGGAAAAGAGGTGGTTCCTGGGCTACTATAAATAGGCATGAAGTATAA
AGATCATCACAAGCACAAGCATCAGAACCAAGCAACACTAGTTAACACCAATCCACCA
>DQ357055
TCGAATTGGTGCCCTAACACACACAACACTTACGTTGGGCCTAATCGCTCGCTCCTGCCC
CTGCTCAAAATTTTTTTTGCTCCAGGCTGGGGGCCTCTGTTCCACCCCCATCTATCGCTC
CACCTCCAAACAAAAAAAAAATCTATCACTCCACCTCCACTCCAAAAATATAAAATTCTA
TCAATCCACCTACGCCTCGAAAAAAGAAATCTATCACTCCACCTCAGCATTGATGTCTCT
AGCTTGTAGAAACTGCCATCCTTTACATGTAAAACGGATTCGATGAGTCATGTCATGCTC
TATAGACGTCAGTTCATCTTATCATCTTACAGGAAAGTACAAAGTTAGTTTTCTGAAAAG
CAACCGAATATAGAAGAACACTCCACACTCAAGGCTTTACTAATCGAGCATATCCTAACA
GCCCACACATGATTGCAAACTTAGTCATACACAAGTTTTGCCTTTCTTGTTTACGGCTGA
CAGCCTATACAAGGTTCCAAACTCGGTTGTAAAAGTGATACTATCTTGATAAGTGTGTGA
CATGTAAAGTTAATAAGGTGAGTCATATATAGCAAATATCGGGGTTTCTGTACTTTGTGT
GTGATCGTATGCACAACTAAAAATCAACTTTGATGATCAATATATCCAAAAGTACGCTTG
TAGCTAGTGCAAACCTAACCCAATGTAACAAAATAATTCATTTCAGATGGAGCCAAACAG
AATTATTAAAGCTGATGCAAAGAAGGAAAAGAGGTGGTTCCTGGGCTACTATAAATAGGC
ATGAAGTATAAAGATCATCACAAGCACAAGCATCAGAACCAAGCAACACTAGTTAACACC
AATCCACCA
>FJ615310
TGTAGAAACTGCCATCCTTTACATGTAAAACGGATTCGATGAGTCATGTCATGCTCTATA
GACGTCAGTTCATCTTATCATCTTACAGGAAAGTACAAAGTTAGTTTTCTGAAAAGCAAC
CGAATATAGAAGAACACTCCACACTCAAGGCTTTACTAATCGAGCATATCCTAACGGCCC
ACACATGATTGCAAACCTAGTCATACACAAGTTTTGCCTTTCTTGTTTACGGCTGACAGC
CTATACAAGGTTCCAAACTCGGTTGTAAAAGTGATACTATCTTGATAAGTGTGTGACATG
TAAAGTTAATAAGGTGAGTCATATATAGCAAATATCGGGGTTTCTGTACTTTGTGTGTGA
TCGTATGCACAACTAAAAATCAACTTTGATGATCAATATATCCAAAAGTACGCTTGTAGC
TAGTGCAAACCTAACCCAATGTAACAAAATAATTCATTTCAGATGGAGCCAAACAGAATT
ATTAAAGCTGATGCAAAGAAGGAAAAGAGGTGGTTCCTGGGCTACTATAAATAGGCATGA
AGTATAAAGATCATCACAAGCACAAGCATCAGAACCAAGCAACACTAGTTAACACCAATC
CACCA
>DQ357054
TCGAATTGGTGCCCTAACACACACAACACTTACGTTGGGCCTAATCGCTCGCTCCTGCCC
CTGCTCAAAATTTTTTTTGCTCCAGGCTGGGGGCCTCTGTTCCACCCCCATCTATCGCTC
CACCTCCAAACAAAAAAAAAATCTATCACTCCACCTCCACTCCAAAAATATAAAATTCTA
TCAATCCACCTACGCCTCGAAAAAAGAAATCTATCACTCCACCTCAGCATTGATGTCTCT
AGCTTGTAGAAACTGCCATCCTTTACATGTAAAACGGATTCGATGAGTCATGTCATGCTC
TATAGACGTCAGTTCATCTTATCATCTTACAGGAAAGTACAAAGTTAGTTTTCTGAAAAG
CAACCGAATATAGAAGAACACTCCACACTCAAGGCTTTACTAATCGAGCATATCCTAACA
GCCCACACATGATTGCAAACTTAGTCATACACAAGTTTTGCCTTTCTTGTTTACGGCTGA
CAGCCTATACAAGGTTCCAAACTCGGTTGTAAAAGTGATACTATCTTGATAAGTGTGTGA
CATGTAAAGTTAATAAGGTGAGTCATATATAGCAAATATCGGGGTTTCTGTACTTTGTGT
GTGATCGTATGCACAACTAAAAATCAACTTTGATGATCAATATATCCAAAAGTACGCTTG
TAGCTAGTGCAAACCTAACCCAATGTAACAAAATAATTCATTTCAGATGGAGCCAAACAG
AATTATTAAAGCTGATGCAAAGAAGGAAAAGAGGTGGTTCCTGGGCTACTATAAATAGGC
ATGAAGTATAAAGATCATCACAAGCACAAGCATCAGAACCAAGCAACACTAGTTAACACC
AATCCACCA
>FJ595941
GCTCTATAGACGTCAGTTTATCTTATCATCTTACAGGAAAGTACAAAGTTAGTTTTCTGA
AAAGCAACCGAATATAGAAGAACACTCCACACTCAAGGCTTTACTAATCGAGCATATCCT
AACAGCCCACACATGATTGCAAACTTAGTCATACACAAGTTTTGCCTTTCTTGTTTACGG
CTGACAGCCTATACAAGGTTCCAAACTCGGTTGTAAAAGTGATACTATCTTGATAAGTGT
GTGACATGTAAAGTTAATAAGGTGAGTCATATATAGCAAATATCGGGGTTTCTGTACTTT
GTGTGTGATCGTATGCACAACTAAAAATCAACTTTGATGATCAATATATCCAAAAGTACG
CTTGTAGCTAGTGCAAACCTAACCCAATGTAACAAAATAATTCATTTCAGATGGAGCCAA
ACAGAATTATTAAAGCTGATGCAAAGAAGGAAAAGAGGTGGTTCCTGGGCTACTATAAAT
AGGCATGAAGTATAAAGATCATCACAAGCACAAGCATCAGAACCAAGCAACACTAGTTAA
CACCAATCCACCA
>FJ606796
GCTCTATAGACGTCAGTTTATCTTATCATCTTACAGGAAAGTACAAAGTTAGTTTTCTGA
AAAGCAACCGAATATAGAAGAACACTCCACACTCAAGGCTTTACTAATCGAGCATATCCT
AACAGCCCACACATGATTGCAAACTTAGTCATACACAAGTTTTGCCTTTCTTGTTTACGG
CTGACAGCCTATACAAGGTTCCAAACTCGGTTGTAAAAGTGATACTATCTTGATAAGTGT
GTGACATGTAAAGTTAATAAGGTGAGTCATATATAGCAAATATCGGGGTTTCTGTACTTT
GTGTGTGATCGTATGCACAACTAAAAATCAACTTTGATGATCAATATATCCAAAAGTACG
CTTGTAGCTAGTGCAAACCTAACCCAATGTAACAAAATAATTCATTTCAGATGGAGCCAA
ACAGAATTATTAAAGCTGATGCAAAGAAGGAAAAGAGGTGGTTCCTGGGCTACTATAAAT
AGGCATGAAGTATAAAGATCATCACAAGCACAAGCATCAGAACCAAGCAACACTAGTTAA
CACCAATCCACCA
>DQ357057
TTTGGTGCCCTAACACACAACTCTTACGTTGGGCCTAATCACTCCCTCCTGGCTCCATCT
ATCATTCCCCAAAAAAAATCCTTCACACATAGATGGAACTGATGATTCTCAAAAGAAAAA
GAGATGGAACTGATTGTGTCATGTCTTAAAAAAAAGATCGAACTGATTGTCTAAAAAAAA
CATAGATGGAACTGATGATTTATCTCCGAAAAAAAGATGGAACTGATGATGACGTGTCTA
GAGTTAGGACCGGATATATGTTAGTAGGAGTAGCTTGTAAGAAATTACCATCCTTTACAT
ATAACGGGAATTCGATGAGTCATGTCATGCTCTAGAGGCGTCAGTTCATCTTATCATCTT
AGAGGAAACTACAAAGTTATTTTTATGAAAAGCAACCAACTCTAGAAGAACCCTCCACAC
GCAAGGCTTTAATAATCGAGCATATCTTAACAGCCCACACACGATTGCAAACTTAGTCCT
ACACAAGCTTTGCCTTTCTTCTTTACGGCTGACAGCCTATACAAGGTTTCAAACTCGGTT
GCAAAAGTGATACTATCCTGATAAGTGTGTGACATGTAAAGTGAATAAGGTGAGTCATAT
ATAGCAAACATCGGGGTTTCTGTACTTTGTGTGTGATCATATGCACAATTAAAAAGCAAC
TTTGATGATCAATCCAAAAGTACGCGTGTAGCTAGTGCAACCTAACGCATTGTACCAAAA
ATCATTTCAGATGCATCCAAACGGAATAATTAAAGCTAATGCAAAGAAGAAAAGAGGTGG
TGCCCAGGCTACTATAAATAGGCATGAAGTATAAAGATCATCACAAGCACAAGCATCAAA
ACCAAGCAACACTAGTTAACACTAATCCACCA
>EU189088
CAGGCTGGGGCCTCTGTTCATGCCCCATCTATCATTTGCCCCCAAAAAATCCTTCACCCA
TAGATGGAACTATTTCTCTCAAAAAAAAACATAGATGGAACTGATTGTCTCAAAAAAAAA
CACGGAACTGATGATTTATCTAAAAAAAAAAGATGGAACTGGTGATGACGTGTCTAGAGT
TAGGACCGGATATATGCTAGTAGGAGTAGCTTGTAAGCAATTACCATCCTTTACGTGTAA
AGGGAATTCAATGAGTCATGTCATGCTCTACAGGCGTCATTTCATCTTATCATCTTAGAG
GAAAATACAAAGTTAGTTTTATGAAAAGCAACCGAGTCTAGAAGAACCCTCCAGACGCAA
GGCTTTAACAATCGAGCATATCTTAACAGCCCACACACGATTGCAACTTAGTCCTACACA
AGTTTTGCCTTTCTTGTTTATGGCTGACAACCTATACAAGGTTCCAAACTCGGTTGCAAA
AGTGATACTATACAGATAAGTGTGTGACATGTAAAGTGAATAAGGCAAGTCATCTTTAGC
AAGCATCAGGATTTCTATACTTTGTGTATGATCATATGCACAACTAAAAAGAAACTTTGA
TGATCAATCCAAAAGTATGCGTGTAGCTAGTGCAACCTAACACATTGTATCAAAAATCAT
TTTAGATGCATCCAAACAGAATTATTAAAGCTAATGCAAAGAAGAAAAGAGGTGGTGCCC
TGGCTACTATAAATAGGCATGAAGTATAAAGATCATCACAAACACAAGCATCAAAACCAA
GAAATACTAGTTAACACTAGTCCACCA
>FJ447463
AAAACACAACTTGACAATCTCCTGTGATACAATTTGGTGAGTTTATTTTTTATTTTTGAG
GGACACAATTTGGTGAGCTTAATATGTTCCCTTATTGTGAGACAGTGAAGAGCGGAATAA
AGGGCAGGGTGGAATTCTCTTTATCAGGTTAACGAGATCAGATTAACTAACTAAAATCAG
ATGAAGCCTAACTTTGCAACCATACGACGGAAGCAACAAAAACAAAGACAGGGAGCTAGA
AACAACAGTGACGTTAGAAGATCAATTCCAGTACCCTTTTATTGATCGCTGCCTATGGCC
ATATACATGAAACGAGATCTGGGACTCGGCCAGCTGCAACATGCCTCTAGAAAGCACATT
TGCTCTGATGCACATATGAAATACGACAGTACAAAACAGAATAAACACTGAGATTATATA
GATGACTGGATGCTGTAACTAACTTGGATATCGCTGCACCGGAGACGAACTTTCTTCTCA
GACATGGGAGAGAAACGGAATGCCCATGCCAACTGCTTCTCCTCCACTCCACCTGCGTAG
CGCGCGTAGGCGGAAATTTGATGATTACTTGAAGTGACATCCACATAAAGCACGGAGTTG
CTCAGCTTCCAAAGCCACAAATGTAGTAGTATGTCACTGTCAGGCATCTGAATTCTGCTT
CCTGACCCTCCTGATCCACGCAGCTAGCATGGAGATGGGCACGCCTCTCGAATTCATGTG
AATCGAATCGCTGGAAGAGACGGACGGACAGGATCGATACCTTGTGTCGACCGGGAGGGG
AGGCCTACGGCGCGCAGCCGACGGGGGAGCTCAGAGACCATCTGCAACGGAAGTAAAAAG
AGCTGTTAGAAGAGGATACGAGAGAGGTTGAGGGTAGGGAGGAATGGGAAGGGGAACGAG
TGGGTACCTCGAGCGGTGGCGGTGGCGGTGGTGGTGGGGGGCCGGATGCGGAGGGTGGGA
GGGAGGCCGACGCCTCCGCCGCCGCGCGCGTACGTGGAGCGGCCGCGGGCGGTGGGGTCC
GGGAGACGTCGTGCGCCGGCGAGCGATCCGGCCGGCGAGGAGGACGGGGAAGGGGAGACG
AAGACGACGCAGATCGGCGGAGTGTGGGCTGGGCTTCTGACGTTGGGGCCTCCGAAAACT
ATAGCCCAGTTCGAATTTGGTGCCCTAACACACACATCGCTTACGTTGGGCCTAATCTCT
CGTTCCAGGCTGGGGCCTCTGTTCCAGCCCCATCTATCATTTGCCCCCAAAAAAATCCTT
CACCCATAGATGGAACTATTTCTCTCAAAAAAAAAACATAGATGGAACTGATTGTCTCAA
AAAAAAACACGGAACTGATGATTTATCTAAAAAAAAAAGATGGAACTGGTGATGACGTGT
CTAGAGTTAGGACCGGATATATGCTAGTAGGAGTAGCTTGTAAGCAATTACCATCCTTTA
CGTGTAAAGGGAATTCAATGAGTCATGCTCTACAGGCGTCATTTCATCTTATCATCTTAG
AGGAAAATACAAAGTTAGTTTTATGAAAAGCAACCGAGTCTAGAAGAACCCTCCAGACGC
AAGGCTTTAACAATCGAGCATATCTTAACAGCCCACACACGATTGCAACTTAGTCCTACA
CAAGTTTTGCCTTTCTTGTTTATGGCTGACAACCTATACAAGGTTCCAAACTCGGTTGCA
AAAGTGATACTATACAGATAAGTGTGTGACATGTAAAGTGAATAAGGCAAGTCATCTTTA
GCAAGCATCAGGATTTCTATACTTTGTGTATGATCATATGCACAACTAAAAAGAAACTTT
GATGATCAATCCAAAAGTATGCGTGTAGCTAGTGCAACCTAACACATTGTATCAAAAATC
ATTTTAGATGCATCCAAACAGAATTATTAAAGCTAATGCAAAGAAGAAAAGAGGTGGTGC
CCTGGCTACTATAAATAGGCATGAAGTATAAAGATCATCACAAACACAAGCATCAAAACC
AAGAAATACTAGTTAACACTAGTCCACC
>EU189098
CGCTTACGTCGGCTAAATCCTATTTGGCGCCTTCAGCGCCCGCTATAGGTCTTTCGGCCG
GCCCAGTTTCGACATTTTTTCTGTGTTTCCAAAAGGCAAAAAGGGCGCTAGAGCTGGGTA
TCGAAAACGCTACAACCACTCAACCACACCCCTTGGTGTGATTGGTTACATGTTTTCTCG
TCTTTTCTTATGCTTCTTTTCCTTTTTATTCCTTTTTTTCTTTCTTTTTTCAAATTCGCA
AAACTGTTTCTTCATGAATATTTTCTGCAAATCGATGAACTTTTCTCTTTGAATTTGATG
ATTTTTTTCGAAAAATTTGATGAACGTTTTTTCAGATCCGATGAACTTTTTTTTGAATTC
CATGAACTTTTTTCAAATTCGATGAACTATTTTTCGAATTCAATGAACTTTTTCTGAATT
CGATGAACTTTATTTCGAATTCAATGAACTTTTGATCGAATTCGATGAACTTTTTTAAAT
TTGATGAACTTTTTCAAATTCTGATGAACTTTTTGAAAGGACAAGAGTACATACCGTAGC
AAAACGGTTTGTTTTTTCCAAGAAAATCAGTACACACTGTAGCATTTTTTGAGCGAGAGA
AATAAAAAAGTGATCGAGCGGTAGCTAGCGACCGAGCGGCGACAGCAGCGAGCGTTGCTG
GGCCAGGCCCATGCAAGCGACGCAGTGGGCGCCGTGTTCACTCGCTCCACCTCTGCATTG
ATGTCTCTAGCTTGTAGCAATTGCCATCCTTTACATGTAAAGAGGATTTGATGAGTCATG
CTCTATAGGCGTCAGTTCATCTTATCACCTTAGAGGAAAATACAAAGTTAGTTTTTCGAA
AAGCAACCGAGCCTAGAAGAACCGTACCCTCGACACGCAAGGCTTTAGCATATCTTAATA
GCCGAGACACGATTGCGACTTGGTTCCACACAAGTTTCGTCTTTCTTGTTAATGGCTGAC
AGCCCATACAAGATTCCAAACTCGGTTGCAAAAGTGATACTATCCTGATAAGTGCGTGAC
ATGTAAAGTGAATAAGGTGATTCATCTATAGCAAACTTTAGGATTTCTATACTTTGTGTA
TAATCATATGCACAACTAAAAAGCAACTTTGATGATCAATCCAAAAGTACGCTTGTAGCT
AGTGCAACCTAACACAATGTACCAAAAATCCATTTCAGAAACATCCAAACATAATTATTA
AAGCTGATGGAAAGAAGGAAAGAGATGGTGCCCGGGCTACTATAAATAGGCATGAAGTAT
CAAGATCATCACAGGCACAATCATCAAAACCAAGCAATACTAGTTAACACCAATCCACCA
>DQ357053
GCGCTTACGTCGGCTAAATCCTATTTGGCGCCTTCAGCGCCCGCTATAGGTCTTTCGGCC
GGCCCAGTTTCGACATTTTTTCTGTGTTTCCAAAAGGCAAAAAGGGCGCTAGAGCTGGGT
ATCGAAAACGCTACAACCACTCAACCACACCCCTTGGTGTGATTGGTTACATGTTTTCTC
GTCTTTTCTTATGCTTCTTTTCCTTTTTATTCCTTTTTTTCTTTCTTTTTTCAAATTCGC
AAAACTGTTTCTTCATGAATATTTTCTGCAAATCGATGAACTTTTCTCTTTGAATTTGAT
GATTTTTTTCGAAAAATTTGATGAACGTTTTTTCAGATCCGATGAACTTTTTTTTGAATT
CCATGAACTTTTTTCAAATTCGATGAACTATTTTTCGAATTCAATGAACTTTTTCTGAAT
TCGATGAACTTTATTTCGAATTCAATGAACTTTTGATCGAATTCGATGAACTTTTTTAAA
TTTGATGAACTTTTTCAAATTCTGATGAACTTTTTGAAAGGACAAGAGTACATACCGTAG
CAAAACGGTTTGTTTTTTCCAAGAAAATCAGTACACACTGTAGCATTTTTTGAGCGAGAG
AAATAAAAAAGTGATCGAGCGGTAGCTAGCGACCGAGCGGCGACAGCAGCGAGCGTTGCT
GGGCCAGGCCCATGCAAGCGACGCAGTGGGCGCCGTGTTCACTCGCTCCACCTCTGCATT
GATGTCTCTAGCTTGTAGCAATTGCCATCCTTTACATGTAAAGAGGATTTGATGAGTCAT
GCTCTATAGGCGTCAGTTCATCTTATCACCTTAGAGGAAAATACAAAGTTAGTTTTTCGA
AAAGCAACCGAGCCTAGAAGAACCGTACCCTCGACACGCAAGGCTTTAGCATATCTTAAT
AGCCGAGACACGATTGCGACTTGGTTCCACACAAGTTTCGTCTTTCTTGTTAATGGCTGA
CAGCCCATACAAGATTCCAAACTCGGTTGCAAAAGTGATACTATCCTGATAAGTGCGTGA
CATGTAAAGTGAATAAGGTGATTCATCTATAGCAAACTTTAGGATTTCTATACTTTGTGT
ATAATCATATGCACAACTAAAAAGCAACTTTGATGATCAATCCAAAAGTACGCTTGTAGC
TAGTGCAACCTAACACAATGTACCAAAAATCCATTTCAGAAACATCCAAACATAATTATT
AAAGCTGATGGAAAGAAGGAAAGAGATGGTGCCCGGGCTACTATAAATAGGCATGAAGTA
TCAAGATCATCACAGGCACAATCATCAAAACCAAGCAATACTAGTTAACACCAATCCACC
A
>DQ357052
GCGCTTACGTCGGCTAAATCCTATTTGGCGCCTTCAGCGCCCGCTATAGGTCTTTCGGCC
GGCCCAGTTTCGACATTTTTTCTGTGTTTCCAAAAGGCAAAAAGGGCGCTAGAGCTGGGT
ATCGAAAACGCTACAACCACTCAACCACACCCCTTGGTGTGATTGGTTACATGTTTTCTC
GTCTTTTCTTATGCTTCTTTTCCTTTTTATTCCTTTTTTTCTTTCTTTTTTCAAATTCGC
AAAACTGTTTCTTCATGAATATTTTCTGCAAATCGATGAACTTTTCTCTTTGAATTTGAT
GATTTTTTTCGAAAAATTTGATGAACGTTTTTTCAGATCCGATGAACTTTTTTTTGAATT
CCATGAACTTTTTTCAAATTCGATGAACTATTTTTCGAATTCAATGAACTTTTTCTGAAT
TCGATGAACTTTATTTCGAATTCAATGAACTTTTGATCGAATTCGATGAACTTTTTTAAA
TTTGATGAACTTTTTCAAATTCTGATGAACTTTTTGAAAGGACAAGAGTACATACCGTAG
CAAAACGGTTTGTTTTTTCCAAGAAAATCAGTACACACTGTAGCATTTTTTGAGCGAGAG
AAATAAAAAAGTGATCGAGCGGTAGCTAGCGACCGAGCGGCGACAGCAGCGAGCGTTGCT
GGGCCAGGCCCATGCAAGCGACGCAGTGGGCGCCGTGTTCACTCGCTCCACCTCTGCATT
GATGTCTCTAGCTTGTAGCAATTGCCATCCTTTACATGTAAAGAGGATTTGATGAGTCAT
GCTCTATAGGCGTCAGTTCATCTTATCACCTTAGAGGAAAATACAAAGTTAGTTTTTCGA
AAAGCAACCGAGCCTAGAAGAACCGTACCCTCGACACGCAAGGCTTTAGCATATCTTAAT
AGCCGAGACACGATTGCGACTTGGTTCCACACAAGTTTCGTCTTTCTTGTTAATGGCTGA
CAGCCCATACAAGATTCCAAACTCGGTTGCAAAAGTGATACTATCCTGATAAGTGCGTGA
CATGTAAAGTGAATAAGGTGATTCATCTATAGCAAACTTTAGGATTTCTATACTTTGTGT
ATAATCATATGCACAACTAAAAAGCAACTTTGATGATCAATCCAAAAGTACGCTTGTAGC
TAGTGCAACCTAACACAATGTACCAAAAATCCATTTCAGAAACATCCAAACATAATTATT
AAAGCTGATGGAAAGAAGGAAAGAGATGGTGCCCGGGCTACTATAAATAGGCATGAAGTA
TCAAGATCATCACAGGCACAATCATCAAAACCAAGCAATACTAGTTAACACCAATCCACC
A
>FJ447464
CATGCTTTCTGCTAACGAGAGAAGACCCGGGGGCTAGTGGTTATTTTCTTGTCTTAATGA
CACCTCTAATTAGCATTGAGTACAGGATCGGATCTCAAAGATAAGAATAATTGTCTGGCA
GATAATTATCTCTTGTGCATATGGATTATGGACAAATGATATATACTTTTGCACTGATAA
GATAATTTATGTTATTCGATGATCAAAGATATGTGTATGAGTATGAGATACAATTTCGAC
GAGCTTAATAGGTTCTCTTATTATTGTGAGGCAATGAAGATCAGAATAAACGACTGTATG
GAGTTCTTATTATTAGTTTAACGAGATCAGCTTAACAAACTAAAATCGGATGAAACCTAA
CTTCTTAACCATACAATGGAGGCATGATCGATCTCAGATATGAACAAAATAAGCTGGCAG
GTGACCATCTCTTGCTCATATGAGCAAATGATACACTGATATGGTAAAACACAACTTGAC
AATCTCCTGTTATTCCGCGATGAAATACATGTATGAGTATGTGATACAAATTGGCGAGCA
TTTTTATTTTTGAGGGATACAATTTGGTGAGCTTAATATGTTGCGTTATTGTGAGACAGT
GAAAAGCAGAAGCAGAATAAAGGGCAGGGTGGAATTCTCTTTATCAGGTTAACAAGATCA
GATTAACTAACTAAAATCAGATGAAGCCTAACTTTGCAGCCATACAACAGAAGCAGCAAA
AGTAAAGACAGAGAGCTAGAACAACAGTGGCGTTGGAAGATAAATTCCAGTGCCCTTTTA
TTGATCGCTGCCTATGGCCATATAAATGAAATGAGATCTCGGACTCGGCCAGCTGCAACA
TGCCTCTAGAAAGCACATTTCCTCTGACGAACATATGAAATACGACAGTACAAAACAGAA
TAAACACTGAGATTATACAGATGACTGGATGCTATAACTAACTTGGATATCGCGACACCG
AAGACGGACTTTCTTCAGATGCTGAGCATGGAAGGGAGGCTGCTGACGCCTCCGCTGCCG
CGCACGTACGTGGAGCAGCCGCGGGCGGCGGGGTGCGGGAGAGGCTGCGCCGGCGAGTGG
TCCGGCCGGCGAGGAGGACGGGGAGGGGGAGATGAAGACGATGCAGATCGGCCGAGTGTG
GGCTGGGCTTGTGACGTTGAGGCCTCCGAAAACTATAGCCCAGTTCTAATTTGGTGGCCT
AACACACAACTCTTATATTGGGCCTAATAACTCGCTCGAGGCTGTGGGCCTCTGTTCCAG
CCCCACCTATCATTTCCCTTCGCCCAAAAAAAAATTCCTTCACATACAGATGGAACTGAT
GATTTATCTCAAAGAAATCAGAGGATGGAACTAATGATGACGTGTCTAGAGTTAGGACCG
GATATATGCTAGTAGGAGTAGCTTGTAAGCAACTACCATCATTTACATGTAAAGGGAATT
CGATGAGTCATACTTTGTAGGCGTCAGTTCATCTTATCATCTTAGAGGAAAATACAAAGT
TAGTTTTATAAAAAGCAACCGAGTCTAGAAGAACCCTCCACACGCAAGACTTCAATAATC
GAGCATATCTTAACAGCCCACACACGATTGCAAACTTAGTCCTACACAAGCTTTGCCTTT
CTTGTTTACGGCTGACAGCCTATACAAGGTTCCAAACTCGGTTGCAAAAGTGATACTATC
TTGATAAGTGCATGACATGTAAAGTTAATAAGGTGAGTCATATGTACCAAACATCGAGGT
TTCTGTACTTTGTGTATGATCATATGCACAACTAAAAAGCAACTTTGATGATGAATCCAA
AAGTACGCTTTTGTAGCTAGTGCAACCCAACACAATGTACCAAAAAATTCATTTCAGATG
CATCCAAACAGAATTATTAAAGCCGGTGCAAAGAAGGAAAAGAGGTGGTGTCCCGGCAAC
TATAAATAGGCATGAAGTATAAAGATCATCACAAGCACAAGCATCAAAGCCAAGCAACAC
TAGTTAACACCAATCCACA
