# Supplementary material for: Role of Conserved Non-Coding Regulatory Elements in LMW Glutenin Gene Expression
Source: PLoS One. 2011 Dec 29;6(12):e29501. doi: 10.1371/journal.pone.0029501 (PMC3248431; doi:10.1371/journal.pone.0029501)
Supplement: File S4 — Raw data and G-test results of relationships between LMW glutenin gene types and their expressional profiles carried out based on the methods of Pavlidis and Noble (2003) [36] . (XLS) [file pone.0029501.s004.xls]

## Sheet: Gtest
SUPERVISED COMPARISON OF SUB-SETS
DECISION RULES
rule 1:	Gintrinsic		P < 0.05		Subset1	1-10DPA
rule 2:	Gwithin,standard		P > 0.05		Subset2	11-20DPA
rule 3:	Gindividual,->stdrd		P < 0.05		Subset3	21-30DPA
rule 4:	Gpooled,t->st		P < 0.05
rule 5:	Gwithin,test		P > 0.05
subset >		all libs.	subset: 1	subset: 2	subset: 2	subset: 2	subset: 3	subset: 3	subset: 3	1	2	3	1	2	3	1	1	2	1	1	2	3	3
tested G >		Gint	Gwith,std	Gind,->stdrd	Gpld,t->st	Gwith,test	Gind,->stdrd	Gpld,t->st	Gwith,test	Gindiv,->stdrd
DF >		13	5	0	1	3	0	1	3	DF: 1
alpha >		0.05	0.05	0.05	0.05	0.05	0.05	0.05	0.05
rule >		P < alpha	P > alpha	P < alpha	P < alpha	P > alpha	P < alpha	P < alpha	P > alpha	ChS	ChS	ChS	Gl	Gl	Gl	M	M	M	DuP	DuP	DuP	DuP	DuP
tags v									libraries >	10dpa	20dpa	30dpa	5dpa	15dpa	25dpa	8dpa	10dpa	14dpa	3dpa	7dpa	14dpa	21dpa	30dpa
	no. of cases
IENSHIPGLEK	6	1	1	0	0	0	0	0	0	0	1	1	0	1	1	0	0	0	1	0	1	1	1
ISQQQQAPPFS	3	1	1	0	0	0	0	0	0	0	1	1	0	0	0	0	0	0	0	1	1	1	1
ISQQQQPPPFS	8	1	1	0	0	0	0	0	0	0	0	0	0	1	1	0	0	0	0	0	0	0	0
ISQQQQQPPFS	8	1	0	0	0	0	0	0	0	1	0	1	1	1	1	0	0	0	1	1	1	0	0
MENSHIPGLEK	2	1	0	0	0	0	0	0	0	1	0	0	1	1	0	0	0	0	1	0	0	0	0
MENSHIPGLER1	13	1	0	0	0	0	0	0	0	1	0	0	1	0	1	1	0	1	1	0	0	0	0
MENSHIPGLER3	5	1	1	0	0	0	0	0	0	0	0	0	0	1	0	0	0	0	0	0	1	0	1
METRCIPGLER1	13	1	0	0	0	0	0	0	0	1	1	1	1	1	0	0	0	0	1	1	0	0	0
METRCIPGLER2	12	1	0	0	0	0	0	0	0	1	1	1	0	1	0	0	1	1	1	0	1	1	1
METSCIPGLER1	10	1	0	0	0	0	0	0	0	1	1	1	0	0	1	0	0	1	1	0	0	0	0
METSCISGLER1	1	0	0	0	0	0	0	0	0	0	0	0	0	0	0	0	0	0	0	0	0	1	1
METSCISGLER2	9	1	0	0	0	0	0	0	0	1	0	1	0	1	0	0	0	0	0	0	0	0	0
METSHIPGLEK1	6	1	0	0	0	0	0	0	0	1	1	1	0	0	0	0	0	0	1	0	0	1	0
METSHIPSLEK	22	1	0	0	0	0	0	0	0	1	0	1	0	0	0	0	0	0	1	0	1	1	0
METSRVPGLEK	16	1	0	0	0	0	0	0	0	1	1	1	1	1	1	0	0	1	1	1	0	1	0

## Sheet: raw data
libname		10dpa	20dpa	30dpa	5dpa	15dpa	25dpa	8dpa	10dpa	14dpa	3dpa	7dpa	14dpa	21dpa	30dpa
libtype	no. of cases	Chinese Spring	Chinese Spring	Chinese Spring	Glenlea	Glenlea	Glenlea	Mercia	Mercia	Mercia	DuPont	DuPont	DuPont	DuPont	DuPont
IENSHIPGLEK	6	6	0	1	3	10	12	1	1	1	0	4	8	4	6
ISQQQQAPPFS	3	1	0	0	0	0	0	0	0	1	1	4	12	3	3
ISQQQQPPPFS	8	1	0	0	1	10	10	0	0	0	0	0	0	0	0
ISQQQQQPPFS	8	32	8	6	0	1	0	0	0	0	0	0	0	0	0
MENSHIPGLEK	2	17	7	7	0	0	1	0	0	0	0	1	3	1	0
MENSHIPGLER1	13	13	4	9	0	3	12	3	0	3	0	1	1	2	0
MENSHIPGLER3	5	7	3	1	0	9	3	0	1	0	0	0	5	1	4
METRCIPGLER1	13	50	8	7	2	2	5	0	0	1	0	2	6	1	3
METRCIPGLER2	12	2	0	0	1	22	5	2	7	5	0	4	18	12	7
METSCIPGLER1	10	20	2	0	5	5	1	1	0	5	0	4	9	3	0
METSCISGLER1	1	0	0	0	0	1	0	0	0	0	0	0	0	1	1
METSCISGLER2	9	11	7	0	0	9	2	0	0	1	0	0	0	2	0
METSHIPGLEK1	6	17	1	2	1	2	4	0	0	0	0	1	7	5	0
METSHIPSLEK	22	18	7	2	2	5	5	0	0	1	0	5	10	4	1
METSRVPGLEK	16	70	20	20	6	37	36	0	6	11	0	8	16	8	3
all ESTs		11282	11308	12573	5805	5368	5094	742	747	846	4689	4887	4967	958	840
