# Supplementary material for: Role of Conserved Non-Coding Regulatory Elements in LMW Glutenin Gene Expression
Source: PLoS One. 2011 Dec 29;6(12):e29501. doi: 10.1371/journal.pone.0029501 (PMC3248431; doi:10.1371/journal.pone.0029501)
Supplement: File S5 — Raw data and G test results to describe relationships between promoter types and expressional profiles (XLS) [file pone.0029501.s005.xls]

## Sheet: Promtype Gtest
SUPERVISED COMPARISON OF SUB-SETS						DECISION RULES
Version:	1.25					rule 1:	Gintrinsic		P < 0.05
File:	Gteszt.xls					rule 2:	Gwithin,standard		P > 0.05
Sheet:	37 neg adat		# libraries:	13		rule 3:	Gindividual,->stdrd		P < 0.05
Names:	B1:N1		# sub-sets:	4		rule 4:	Gpooled,t->st		P < 0.05
Range:	A3:N7		standard #:	1		rule 5:	Gwithin,test		P > 0.05
Output:	rules applied		subst. zeros:	0.121037
subset >	all libs.	subset: 1	subset: 2	subset: 2	subset: 2	subset: 3	subset: 3	subset: 3	subset: 4	subset: 4	subset: 4
tested G >	Gintrinsic	Gwithin,standard	Gindividual,->stdrd	Gpooled,t->st	Gwithin,test	Gindividual,->stdrd	Gpooled,t->st	Gwithin,test	Gindividual,->stdrd	Gpooled,t->st	Gwithin,test
DF >	12	2	0	1	2	0	1	2	0	1	3
alpha >	0.05	0.05	0.05	0.05	0.05	0.05	0.05	0.05	0.05	0.05	0.05
rule >	P < alpha	P > alpha	P < alpha	P < alpha	P > alpha	P < alpha	P < alpha	P > alpha	P < alpha	P < alpha	P > alpha
tags v											libraries >
Prom1	1	0	0	0	0	0	0	0	0	0	0
Prom2	1	1	0	0	0	0	0	0	0	0	0
Prom3	1	0	0	0	0	0	0	0	0	0	0
Prom4	1	0	0	0	0	0	0	0	0	0	0
Prom5	1	0	0	0	0	0	0	0	0	0	0
subset >	1	1	1	2	2	2	3	3	3	4	4	4	4
tested G >	Gindiv,->stdrd
DF >	DF: 1
alpha >
rule >	ChSp	ChSp	ChSp	Gl	Gl	Gl	Mercia	Mercia	Mercia	Dupont	Dupont	Dupont	Dupont
tags v	10dpa	20dpa	30dpa	5dpa	15dpa	25dpa	8dpa	10dpa	14dpa	7dpa	14dpa	21dpa	30dpa
Prom1	1	1	1	1	0	0	1	0	1	1	0	1	0
Prom2	0	0	0	1	1	1	1	1	1	1	1	1	1
Prom3	1	1	1	1	0	1	0	0	0	1	1	0	0
Prom4	1	1	1	0	1	1	0	0	1	0	1	1	1
Prom5	1	0	1	1	1	1	1	0	1	0	0	1	0

## Sheet: raw data
libname		10dpa	20dpa	30dpa	5dpa	15dpa	25dpa	8dpa	10dpa	14dpa	7dpa	14dpa	21dpa	30dpa
libtype	no. Of cases	ChSp	ChSp	ChSp	Gl	Gl	Gl	Mercia	Mercia	Mercia	Dupont	Dupont	Dupont	Dupont
1	8	85	20	11	9	23	16	0	4	12	4	19	8	1
2	4	2	1	1	3	46	10	2	7	12	8	23	14	9
3	6	46	8	5	2	4	2	0	0	2	3	3	2	1
4	4	29	7	7	3	19	25	1	1	4	8	21	6	7
5	2	15	8	0	0	12	14	3	0	4	1	1	3	0
EST sum		11282	11308	12573	5805	5368	5094	742	747	846	4887	4967	958	840
