# Supplementary material for: Role of Conserved Non-Coding Regulatory Elements in LMW Glutenin Gene Expression
Source: PLoS One. 2011 Dec 29;6(12):e29501. doi: 10.1371/journal.pone.0029501 (PMC3248431; doi:10.1371/journal.pone.0029501)
Supplement: File S6 — Motif composition of CRE1, CRE2 and CRE3 regions, expressional data related to CRE groups and G test result of CRE analysis. (XLS) [file pone.0029501.s006.xls]

## Sheet: CRE motif data
accession	CRE1	CRE2	CRE3	0CCAAT	1CAAT	n1CAAT 18	2GCAA motif2	3MYB1ATcore	4CAAT	5CAAACAC motif	6TATAlike	7TATAbox1	8TATAbox2	9Pbox2	18Skn-1 like	19Skn-1 like	20GCN4 like 1	21GCN4 like 2	22Pbox1	23Pbox2	24RY core	25GCN4like 3	26GCAAmotif1	27Pboxlike 4	28Pboxlike2	Pboxlike7	Pboxlike5	29AACA/TA motif1	n3 AACA/TA2 373	30Skn-1 like	31Pbox1	32GCN4 like 3	33Pboxlike1	34Skn-1 like	35Pboxlike 4	38Skn1 like	39Skn1like	40Skn1like	41GCN4like 2	42SPAbZIP	43Rycore
AY299485	CRE1.2	CRE2.3	CRE3.1	1	0	1	0	0	0	0	0	1	1	1	0	1	1	0	1	0	0	1	0	1	0	0	0	0	1	0	0	0	1	1	0	0	0	1	1	0	0
DQ357052	CRE1.3	CRE2.1	CRE3.3	1	1	1	0	1	1	0	0	1	0	0	0	0	0	0	1	0	0	0	1	0	1	0	0	0	0	0	0	0	0	0	0	0	0	1	1	0	1
DQ357053	CRE1.3	CRE2.1	CRE3.3	1	1	1	0	1	1	0	0	1	0	0	0	0	0	0	1	0	0	0	1	0	1	0	0	0	0	0	0	0	0	0	0	0	0	1	1	0	1
DQ357054	CRE1.2	CRE2.4	CRE3.1	1	0	1	0	0	0	0	0	1	1	1	0	1	1	0	1	0	0	1	0	1	0	0	0	0	1	0	0	0	1	1	0	0	1	1	1	0	0
DQ357055	CRE1.2	CRE2.4	CRE3.1	1	0	1	0	0	0	0	0	1	1	1	0	1	1	0	1	0	0	0	0	1	0	0	0	0	1	0	0	0	1	1	0	0	1	1	1	0	0
DQ357056	CRE1.2	CRE2.3	CRE3.1	1	0	1	0	0	0	0	0	1	1	1	0	1	1	0	1	0	0	1	0	1	0	0	0	0	1	0	0	0	1	1	0	0	1	1	1	0	0
DQ357057	CRE1.1	CRE2.2	CRE3.2	0	0	1	0	1	0	0	0	1	1	1	0	1	1	0	1	0	0	1	1	0	1	0	0	0	0	0	0	0	1	0	0	0	1	1	1	1	0
DQ357058	CRE1.1	CRE2.2	CRE3.2	0	0	1	0	1	0	0	0	1	1	1	0	1	1	0	1	0	0	1	1	0	1	0	0	0	1	0	0	0	1	0	0	0	1	1	1	1	0
EU189087	CRE1.2	CRE2.1	CRE3.2	1	0	1	0	0	0	0	0	1	1	1	0	1	1	0	1	0	0	0	1	0	1	0	0	0	1	0	0	0	1	0	0	0	1	1	1	1	0
EU189088	CRE1.1	CRE2.2	CRE3.4	0	0	1	0	1	0	1	0	1	1	1	0	1	0	0	1	0	0	1	1	0	1	0	0	0	1	0	0	0	0	0	0	1	1	1	1	1	0
EU189094	CRE1.2	CRE2.3	CRE3.1	1	0	1	0	0	0	0	0	1	1	1	0	1	1	0	1	0	0	1	0	1	0	0	0	0	1	0	0	0	1	1	0	0	1	1	1	0	0
EU189098	CRE1.3	CRE2.1	CRE3.3	1	1	1	0	1	1	0	0	1	0	0	0	0	0	0	1	0	0	0	1	0	1	0	0	0	0	0	0	0	0	0	0	0	0	1	1	0	1

## Sheet: CRE expression data
libtype	ChSp10DPA	ChSp20DPA	ChSp30DPA	Gl5DPA	Gl15DPA	Gl25DPA	M8DPA	M10DPA	M14DPA	Dup3DPA	Dup7DPA	Dup14DPA	Dup21DPA	Dup30DPA
libname	10469	19547	10479	A9H	A9I	A9J	FIN	FIQ	FIT	BSD	BSE	BSF	BSG	BSH
CRE1.1	33	9	8	2	15	27	4	1	8	0	5	10	6	4
CRE1.2	48	8	5	5	55	20	2	7	12	0	9	22	14	9
CRE1.3	47	8	10	2	13	6	0	4	5	0	0	4	2	1
CRE2.1	47	8	10	3	22	16	0	4	5	0	0	4	2	1
CRE2.2	33	9	8	2	15	27	4	1	8	0	5	10	6	4
CRE2.3	2	0	0	3	46	10	2	7	12	0	9	22	14	9
CRE2.4	47	8	5	2	4	2	0	0	2	0	3	3	2	1
CRE3.1	48	8	5	4	46	10	2	7	12	0	9	22	14	9
CRE3.2	28	7	7	3	19	25	1	1	3	0	4	9	4	4
CRE3.3	47	8	10	2	13	6	0	4	5	0	0	4	2	1
CRE3.4	3	2	0	0	4	12	3	0	5	0	1	1	2	0
EST total	11282	11308	12573	5805	5368	5094	742	747	846	4689	4887	4967	958	840

## Sheet: CRE results
SUPERVISED COMPARISON OF SUB-SETS						DECISION RULES
Version:	1.25					rule 1:	Gintrinsic		P < 0.05	subset1	1-10dpa
File:	CRE_expression.xls					rule 2:	Gwithin,standard		P > 0.05	subset2	11-20dpa
Sheet:	CRE G data		# libraries:	14		rule 3:	Gindividual,->stdrd		P < 0.05	subset3	21-30dpa
Names:	B2:O2		# sub-sets:	3		rule 4:	Gpooled,t->st		P < 0.05
Range:	A3:O13		standard #:	1		rule 5:	Gwithin,test		P > 0.05
Output:	rules applied		subst. zeros:	0.129352
subset >	all libs.	subset: 1	subset: 2	subset: 2	subset: 2	subset: 3	subset: 3	subset: 3	1	2	3	1	2	3	1	1	2	1	1	2	3	3
tested G >	Gintrinsic	Gwithin,standard	Gindividual,->stdrd	Gpooled,t->st	Gwithin,test	Gindividual,->stdrd	Gpooled,t->st	Gwithin,test	Gindiv,->stdrd
DF >	13	5	0	1	3	0	1	3	DF: 1
alpha >	0.05	0.05	0.05	0.05	0.05	0.05	0.05	0.05
rule >	P < alpha	P > alpha	P < alpha	P < alpha	P > alpha	P < alpha	P < alpha	P > alpha	ChSp10DPA	ChSp20DPA	ChSp30DPA	Gl5DPA	Gl15DPA	Gl25DPA	M8DPA	M10DPA	M14DPA	Dup3DPA	Dup7DPA	Dup14DPA	Dup21DPA	Dup30DPA
tags v								libraries >	10469	19547	10479	A9H	A9I	A9J	FIN	FIQ	BSD	BSE	BSF	BSG	BSH	FIT
CRE1.1	1	0	0	0	0	0	0	0	1	1	1	1	0	1	0	0	0	0	0	0	0	1
CRE1.2	1	0	0	0	0	0	0	0	0	1	1	1	1	0	0	1	1	0	0	0	1	1
CRE1.3	1	0	0	0	0	0	0	0	1	1	1	1	0	0	0	0	0	1	1	1	0	1
CRE2.1	1	0	0	0	0	0	0	0	1	1	1	1	1	0	0	0	0	1	1	1	0	1
CRE2.2	1	0	0	0	0	0	0	0	1	1	1	1	0	1	0	0	0	0	0	0	0	1
CRE2.3	1	0	0	0	0	0	0	0	1	1	1	1	1	0	0	1	0	0	1	0	1	1
CRE2.4	1	0	0	0	0	0	0	0	1	1	1	1	1	1	0	0	0	1	1	1	0	0
CRE3.1	1	0	0	0	0	0	0	0	0	1	1	1	1	0	0	1	1	0	0	0	1	1
CRE3.2	1	0	0	0	0	0	0	0	1	1	1	1	1	1	0	0	0	0	0	0	0	0
CRE3.3	1	0	0	0	0	0	0	0	1	1	1	1	0	0	0	0	0	1	1	1	0	1
CRE3.4	1	0	0	0	0	0	0	0	0	0	1	0	0	1	1	0	0	0	0	0	0	1
